# Supplementary material for: Lost in folding space? Comparing four variants of the thermodynamic model for RNA secondary structure prediction
Source: BMC Bioinformatics. 2011 Nov 3;12:429. doi: 10.1186/1471-2105-12-429 (PMC3293930; doi:10.1186/1471-2105-12-429)
Supplement: Additional file 1 — Measurements on Data Sets FR3D:3A, FR3D:4A and RNAstrand:91. File "supplement.pdf" contains detailed results for the three mentioned data sets FR3D:3A, FR3D:4A and RNAstrand:91, which have not been shown in the main paper. We also provide four Venn diagrams to demonstrate overlaps between the data sets. [file 1471-2105-12-429-S1.TGZ]

Archive with 4 entries (4 files):
- darts_set_secondary_structures.fas
- rnastrand.fas
- zirbel_3A_set.fas
- zirbel_4A_set.fas
