# Supplementary material for: Lost in folding space? Comparing four variants of the thermodynamic model for RNA secondary structure prediction
Source: BMC Bioinformatics. 2011 Nov 3;12:429. doi: 10.1186/1471-2105-12-429 (PMC3293930; doi:10.1186/1471-2105-12-429)
Supplement: Additional file 1 — Measurements on Data Sets FR3D:3A, FR3D:4A and RNAstrand:91. File "supplement.pdf" contains detailed results for the three mentioned data sets FR3D:3A, FR3D:4A and RNAstrand:91, which have not been shown in the main paper. We also provide four Venn diagrams to demonstrate overlaps between the data sets. [file 1471-2105-12-429-S1.TGZ › darts_set_secondary_structures.fas]

>pdb1ajt1A
GGUAAUAAGCUC
............
............
>pdb1ajt1B
GAGUACC
.......
.......
>pdb1aud1B
GGCAGAGUCCUUCGGGACAUUGCACCUGCC
..(((.((.(....).)).......)))..
..(((.((((....)))).......)))..
>pdb1b361A
GGUGCAGAAACAGCGCUUCGGCGCGUAUAUUACGCACC
(((((.......((((....)))).........)))))
(((((.......((((....)))).........)))))
>pdb1bau1B
GGCAAUGAAGCGCGCACGUUGCC
((((((...........))))))
((((((...........))))))
>pdb1bvj1A
GGCGACGGUGUAAAAAUCUCGCC
(((((.(((......))))))))
(((((.(((......))))))))
>pdb1cql1A
GGCGUUUACCAGGUCAGGUCCGGAAGGAAGCAGCCAAGGCGCC
((((((.....(((....(((....)))....)))..))))))
((((((.....(((....(((....)))....)))..))))))
>pdb1d0u1A
GGGAUCACCAUUAGGGAUCUC
((((((.((....))))))))
((((((.((....))))))))
>pdb1d6k1B
GGACCGAUGGUAGUGUCUUCGGAUGCGAGAGUAGGUC
.((((.......(((((....))))).......))))
.((((.......(((((....))))).......))))
>pdb1dz51C
GAGACAUUGCACCCGGAGUCUC
......................
......................
>pdb1e4p1A
GUGCGAAGACGAAAGUCCGAGCGC
((((...(((....)))...))))
((((...(((....)))...))))
>pdb1ekz1B
GGACAGCUGUCCCUUCGGGGACAGCUGUCC
((((((((((((((..))))))))))))))
((((((((((((((..))))))))))))))
>pdb1etg1A
GGUCUGGGCGCAGCGCAAGCUGACGGUACAGGCC
((((((..((((((....)))).))...))))))
((((((..((((((....)))).))...))))))
>pdb1exy1A
GGGCGCCGGUACGCAAGUACGACGGUACGCUCC
((((((((((((....))))..)))..))))).
((((((((((((....))))..)))..))))).
>pdb1f271A
ACCGUCAGAGGACACGGUU
(((((........))))).
(((((........))))).
>pdb1f6u1B
GCGACUGGUGAGUACGCC
(((.((....))..))).
(((.((....))..))).
>pdb1f841A
GGCCGAGUAGUGUUGGGUCGCGAAAGGCC
.(((.....(((......)))....))).
.(((.....(((......)))....))).
>pdb1g1x1D
AAGGCGGCCGAAAGGCUAGACGGUGGGAGAGGGUGGUGGA
......(((....)))........................
......(((....)))........................
>pdb1g1x1E
ACGCCGAUGGCGAAGGCAGCCACCUGGUCCACCCGUGACGCUUU
.........((....))...........................
.........((....))...........................
>pdb1g701A
GGUCUGGGCGCACUUCGGUGACGGUACAGGCC
((((((..(((((....))).))...))))))
((((((..(((((....))).))...))))))
>pdb1hmh1C
GGCGACCCUGAUGAGGCCGAAAGGCCGAAACCGU
..............((((....))))........
..............((((....))))........
>pdb1hq11B
GGCUCUGUUUACCAGGUCAGGUCCGAAAGGAAGCAGCCAAGGCAGAGCC
.(((((((((....(((....(((....)))....))).))))))))).
.(((((((((....(((....(((....)))....))).))))))))).
>pdb1hwq1A
GGUGCGAAGGGCGUCGUCGCCCCGAGCGCC
(((((...((((......))))...)))))
(((((...((((......))))...)))))
>pdb1i6u1D
GGGCCCGGUAAGUCUCUUCGGAGAUACUGCCGGGCCC
(((((((((.((((((....))))..)))))))))))
(((((((((.((((((....))))..)))))))))))
>pdb1ie21A
GGCCGAAAUCCCGAAGUAGGCC
((((....((..))....))))
((((....((..))....))))
>pdb1ivs1D
GGGCGGCUAGCUCAGCGGAAGAGCGCUCGCCUCACACGCGAGAGGUCGUAGGUUCAAGUCCUACGCCGCCCACCA
.((((((..((((....{..)))).(((((.......))))).....(((((..}....))))))))))).....
.((((((..((((.......)))).(((((.......))))).....(((((.......))))))))))).....
>pdb1j2b1C
GGGCCCGUGGUCUAGUUGGUCAUGACGCCGCCCUUACGAGGCGGAGGUCCGGGGUUCAAGUCCCCGCGGGCCCACCA
(((((((................(((.(((((.......)))))..)))(((((.......))))))))))))....
(((((((................(((.(((((.......)))))..)))(((((.......))))))))))))....
>pdb1jp01A
GGCGGUGCUGAGAUGCCCGUC
(((((.((......)))))))
(((((.((......)))))))
>pdb1jur1A
GGCCUGAGGAGACUCAGAAGCC
((((((((....)))))..)))
((((((((....)))))..)))
>pdb1k2g1A
CAGACUUCGGUCGCAGAGAUGG
(.(((....))))((....)).
(.(((....))))((....)).
>pdb1k9w1A
UUUGCUGAGGUGCACACAGCAAU
...((((.........))))...
...((((.........))))...
>pdb1k9w1B
UUUGCUGAGGUGCACACAGCAAU
.((((((.........)))))).
.((((((.........)))))).
>pdb1kis1A
GAGCCCUGGGAGGCUC
((((.......).)))
(((((......)))))
>pdb1kis1B
GCUGUUCCCAGACAGC
(((((......)))))
(((((......)))))
>pdb1kks1A
GGAAGGCCCUUUUCAGGGCCACCC
.(..((((((....))))))..).
....((((((....))))))....
>pdb1koc1A
AGAAGGAGCGU
...........
...........
>pdb1koc1B
ACAGGUAGGUCGCU
..............
..............
>pdb1kod1A
AGAAGGAGUGU
...........
...........
>pdb1kod1B
ACGGUUAGGUCGCU
..............
..............
>pdb1kog1P
GGCGUAUGUGAUCUUUCGUGUGGGUCACCACUGCGCC
((((((.(((((((.......)))))))...))))))
((((((.(((((((.......)))))))...))))))
>pdb1kp71A
GGCGCUCAAUGCUCUUCGGAGACGACCGCC
((((.((....(((....)))..)).))))
((((.((....(((....)))..)).))))
>pdb1kuq1B
GGGCGGCCUUCGGGCUAGACGGUGGGAGAGGCUUCGGCUGGUCCACCCGUGACGCUC
((((.(((....)))..(((((((((...(((....)))..))))).)))..)))))
((((.(((....)))..(((((((((...(((....)))..))))).)))..)))))
>pdb1kxk1A
GUCUACCUAUCGGGCUAAGGAGCCGUAUGCGAUGAAAGUCGCACGUACGGUUCUAUGCCCGGGGGAAAAC
.....(((..(((((...(((((((((((((((....)))))..))))))))))..))))))))......
.....(((..(((((...(((((((((((((((....)))))..))))))))))..))))))))......
>pdb1l1c1C
GGAUUGUUACUGCUACGGCAGGCAAAACC
(..((((..((((....))))))))...)
(..((((..((((....))))))))...)
>pdb1lpw1B
UACUAACACC
..........
..........
>pdb1lvj1A
GGCCAGAUCUGAGCCUGGGAGCUCUCUGGCC
(((((((...((((......)))))))))))
(((((((...((((......)))))))))))
>pdb1m5k1E
GGAGAGAGAAGUCAACCAGAGAAACACACCAACCCAUUGCACUCCGGGUUGGUGGUAUAUUACCUGGUACGGGGGAAACUUCGUGGUGGCCG
..............(((((...(...(((((((((..........)))))))))......)..)))))((((((....))))))........
..............(((((.......(((((((((..........))))))))).........)))))((((((....))))))........
>pdb1m5l1A
GCGCAGGACUCGGCUUCUUCGGAAGGGACGAGGGGCGC
((((....((((.((((....))))...))))..))))
((((....((((.((((....))))...))))..))))
>pdb1mfk1A
GGCGGUUGCAGGUCUGCACCGCC
((((((.(((....)))))))))
((((((.(((....)))))))))
>pdb1mfy1A
AGUAGAAACAAGGCUUCGGCCUGCUUUCGCU
..(.(((...((((....))))...))))..
....(((...((((....))))...)))...
>pdb1mji1D
GGCACCUGACCCCAUGCCGAACUCAGAAGUGCCC
(((((((((...(.....)...))))..))))).
(((((((((.............))))..))))).
>pdb1mnx1A
GGGUGACGAUACUGUAGGCGAGAGCCUGCGGAAAAAUAGCCC
((((.......((((((((....)))))))).......))))
((((.......((((((((....)))))))).......))))
>pdb1mzp1B
GGGAUGCGUAGGAUAGGUGGGAGCCGCAAGGCGCCGGUGAAAUACCACCCUUCCC
((((.(......(..(((((..(((....)))..........).)))))).))))
((((...........((((...(((....)))............))))...))))
>pdb1n531A
GAGGGUGGAACCGCGC
................
................
>pdb1n8x1A
GGACUCGGCUUGCUGGAGACGGCAAGAGGCGAGUCC
(((((((.(((((((....)))))))...)))))))
(((((((.(((((((....)))))))...)))))))
>pdb1nbk1A
GGGAGCUUGAUCCCGGAAACGGUCGAUCGCUCCC
((((((..(((((((....)))..))))))))))
((((((..(((((((....)))..))))))))))
>pdb1nbr1A
GGAGUGCUUCAACAGUGCUUGGACGCUCC
((((((.((((((...).)))))))))))
((((((.(((((......)))))))))))
>pdb1nc01A
GGUUCCCCUGCAUAAGGAGGAACC
((((((((.......)).))))))
((((((((.......)).))))))
>pdb1ntb1A
GGAUCGCAUUUGGACUUCUGCC
......................
......................
>pdb1nyb1B
GGUUCACCUCUAACCGGGUGAGCC
(((((((((......)))))))))
(((((((((......)))))))))
>pdb1o151A
GGCGAUACCAGCCGAAAGGCCCUUGGCAGCGUC
((((.(.((.(((....)))....)).).))))
((((...((.(((....)))....))...))))
>pdb1ooa1D
CAUACUUGAAACUGUAAGGUUGGCGUAUG
(((((....((((....))))...)))))
(((((....((((....))))...)))))
>pdb1osw1A
GGAGGCGCUACGGCGAGGCUCC
((((.(((....)))...))))
((((.(((....)))...))))
>pdb1ow91A
GAGCGAAGACGAAAGUCGAGCUC
((((...(((....)))..))))
((((...(((....)))..))))
>pdb1p5n1A
GGCAGAAAGCGUCUAGCCAUGGCGUUAGUAUGCC
((((....(((((.......))))).....))))
((((....(((((.......))))).....))))
>pdb1p5p1A
GGCUGUGAGGAACUACUGUCUUCACGCAGAAAGCGUCUAGCCAUGGCGUUAGUAUGAGUGUCGUGCAGCCUCCAGCC
(((((.((((.....(((((..(((.((....(((.(.......).))).....)).)))..).)))))))))))))
(((((.((((.....((((...(((.((....(((((.......))))).....)).)))....)))))))))))))
>pdb1p6v1B
GAUUCGACGGGGACUUCGGUCCUCGGACGCGGGUUCGAUUCCCGC
.......(((((((....)))))))...(((((.......)))))
.......(((((((....)))))))...(((((.......)))))
>pdb1q8n1A
GGAUCCCGACUGGCGAGAGCCAGGUAACGAAUGGAUCC
((((((((.(((((....)))))....))...))))))
((((((((.(((((....)))))....))...))))))
>pdb1q961B
GGUGCUCAGUAUGAGAAGAACCGCACC
(((((......(....).....)))))
(((((.................)))))
>pdb1qc81A
GGCAGUGUGAGUACCUUCACACGUC
(.(.((((((......))))))).)
(((.((((((......)))))))))
>pdb1qru1B
GGGGUAUCGCCAAGCGGUAAGGCACCGGAUUCUGAUUCCGGCAUUCCGAGGUUCGAAUCCUCGUACCCCAGCCA
((((((..(((.....{...))).(((((.......))))).....(((((..}....))))))))))).....
((((((..(((.........))).(((((.......))))).....(((((.......))))))))))).....
>pdb1qwb1A
GGACACGAAAUCCCGAAGUAGUGUCC
((((((..............))))))
((((((..............))))))
>pdb1r7z1A
GGAGGACAUUCCUCACGGGUGACCGUGGUCCUCC
(((((((......(((((....))))))))))))
(((((((......(((((....))))))))))))
>pdb1rkj1B
GGAUGCCUCCCGAGUGCAUCC
(((((((......).))))))
((((((.........))))))
>pdb1s031B
GGACGAUGGCGAAACUGCAUGAGGCAAUUCAUGCAAGUCCCUCGUCC
((((((.((.((..((((((((......)))))).))))))))))))
((((((.((.((..((((((((......)))))).))))))))))))
>pdb1s2f1A
GGGGAGUGGUUUGUAUCCUUCCC
((((((.(((....)))))))))
((((((.(((....)))))))))
>pdb1s9s1A
GGCGGUACUAGUUGAGAAACUAGCUCUGUAUCUGGCGGACCCGUGGUGGAACUGUGAAGUUCGGAACACCCGGCCGCAACCCUGGGAGAGGUCCCAGGGUU
.((((..((((((....))))))..)))).....(((...(((.((((((.((....))).)....)))))))).))((((((((((....))))))))))
.((((..((((((....))))))..)))).....(((...(((.(((((((((....)))))....)))))))).))((((((((((....))))))))))
>pdb1t281A
GGUCAUCGUUGAGAAAACGAAACAGACGGUGGCC
((..(((((................)))))..))
((..(((((................)))))..))
>pdb1t4l1A
GGGAUACCAUGUUCAGAAGAACGUGGUAUCUC
((((((((((((((....))))))))))))))
((((((((((((((....))))))))))))))
>pdb1t4x1B
CGCGCG
......
......
>pdb1tbk1A
GCGAGUUGACUACUCGC
((((((.....))))))
((((((.....))))))
>pdb1tjz1A
GGUGACGCCGUAAGGCGCAGCC
(((..((((....))))..)))
(((..((((....))))..)))
>pdb1txs1A
GGGCUAGCACUCUGGUAUUACGGUACCUUUGUGCGCCC
((((..((((...(((((....)))))...))))))))
((((..((((...(((((....)))))...))))))))
>pdb1u0b1A
GGCGCGUUAACAAAGCGGUUAUGUAGCGGAUUGCAAAUCCGUCUAGUCCGGUUCGACUCCGGAACGCGCCUCCA
(((((((..(((.........))).((((((.....))))))....(((((.......))))))))))))....
(((((((..(((.........))).((((((.....))))))....(((((.......))))))))))))....
>pdb1u631D
GGGAGUGAAGGAGGCUCGCGAACUCGCGAAGCCGAGAAACUUCACUCCC
.(((((((((..((((((((....)))).))))......))))))))).
.(((((((((..((((((((....)))).))))......))))))))).
>pdb1ull1A
GGCUGGACUCGUACUUCGGUACUGGAGAAACAGCC
(((((..(((((((....))))..)))...)))))
(((((..(((((((....))))..)))...)))))
>pdb1un61F
GCCGGCCACACCUACGGGGCCUGGUUAGUACCUGGGAAACCUGGGAAUACCAGGUGCCGGC
((((((....((....))(((((((.....((.((....)).))....)))))))))))))
((((((....((....))(((((((.....((.((....)).))....)))))))))))))
>pdb1vp01A
CCCCCGUGCCCAUAGCACUGUGGAACCACCCCACCCCAUGCCGAACUGGGUCGUGAAACACAGCAGCGCCAAUGAUACUCGGACCGCAGGGUCCCGGAAAAGUCGGUCAGCGCGGGGG
......(((.....((.(((((.....((((((.............))))..))....)))))..)).(........(..((.((....)).))..)........)...)))......
......(((.....((.(((((.....((((((.............))))..))....)))))..)).((.......((.((.((....)).)).)).......))...)))......
>pdb1wz21D
GCGGGGGUUGCCGAGCCUGGUCAAAGGCGGGGGACUCAAGAUCCCCUCCCGUAGGGGUUCCGGGGUUCGAAUCCCCGCCCCCGCACCA
(((((((..(((.......{.....)))((((((.......))))))(((....)))...(((((..}....))))))))))))....
(((((((..(((.............)))((((((.......))))))(((....)))...(((((.......))))))))))))....
>pdb1xhp1A
GAGCAGUUCCCCUGCAUAAGGAUGAACCGUUC
((((.((((.(((.....)))..)))).))))
((((.((((.(((.....)))..)))).))))
>pdb1xjr1A
GGAGUUCACCGAGGCCACGCGGAGUACGAUCGAGGGUACAGUGAAUU
..(((((((...((((.((((.....))..))..))).).)))))))
..(((((((....(((.((((.....))..))..)))...)))))))
>pdb1xst1A
GGAAGACCGGUCUUCGGACCGGCUUCC
(((((.((((((....)))))))))))
(((((.((((((....)))))))))))
>pdb1xsu1A
GGAAGCUCGGUCUUCGGACCGGCUUCC
((((((.(((((....)))))))))))
((((((.(((((....)))))))))))
>pdb1xwu1A
CGAAACAUAGAUUCGA
((((.(...).)))).
((((.......)))).
>pdb1yjw19
UUAGGCGGCCACAGCGGUGGGGUUGCCUCCCGUACCCAUCCCGAACACGGAAGAUAAGCCCACCAGCGUUCCAGGGAGUACUGGAGUGCGCGAGCCUCUGGGAAAUCCGGUUCGCCGCCACC
...((((((....((((((((......((((((...(.....)...))))..))....)))))).))...((.((.....((((((.((....))))))))....)).))...))))))...
...((((((....((((((((......((((((.............))))..))....)))))).))...((.((.....((((((.((....))))))))....)).))...))))))...
>pdb1ykv1B
GGGCGAGGCCGUGCCAGCUCUUCGGAGCAAUACUCGGC
.......((((.....((((....))))......))))
.......((((.....((((....))))......))))
>pdb1yl411
UAACUUUGUAUGUGAUCUAUCGUGUGGGUCACCACUGCAAAUAAGGAGGUAAAAAUGCCUGUUAUA
....(((((..((((.((.......)).))))....))))).........................
....(((((..((((.((.......)).))))....))))).........................
>pdb1yng1A
GGAUAUAUGAUAUAAUUUGAUCAGUAUAUCC
.(((((.((((........))))..))))).
.(((((.((((........))))..))))).
>pdb1z2j1A
GGGAAGAUCUGGCCUUCCCACAAGGGAAGGCCAGGGAAUCUUCCC
(((((((((((((((((((....)))))))))))...))))))))
(((((((((((((((((((....)))))))))))...))))))))
>pdb1z311A
GAGGUCGGCCCGACUUCGGUCACUGCCACCUC
(((((.(((..(((....)))...))))))))
(((((.(((..(((....)))...))))))))
>pdb1z431A
GCUCGGCGGUGGGGGAGCAUCUCCUGUAGGGGAGAUGUAACCCCCUUUACCUGCCGAACCCCGCCAGGCCCGGAAGGGAGCAACGGUAGGCAGGACGUCGG
..(((.((..(((((..((((((((....))))))))...)))))....((((((.....(((.....(((....))).....)))..)))))).)).)))
..(((.((..(((((..((((((((....))))))))...)))))....((((((.....(((.....(((....))).....)))..)))))).)).)))
>pdb1zc51A
GGCGAUCUGGCCUUCCUACAAGGGAAGGCCAGGGAAUUGCC
(((((((((((((((((....)))))))))))...))))))
(((((((((((((((((....)))))))))))...))))))
>pdb2a9x12
GGCUCGUGUAGCUCAUUAGCUCCGAGCC
((((((.(.((((....)))))))))))
((((((...((((....)))).))))))
>pdb2adt1B
GGGAUAUGGAAGAACCGGGGAAACUUGGUUCUUCCUAAGUCCU
(((((..((((((((((((....))))))))))))...)))))
(((((..((((((((((((....))))))))))))...)))))
>pdb2au41A
GGGACGAAGUGGUUGGGCGCUUCGGCGUGUGAAAACGUCCC
((((((.......(..((((....))))....)..))))))
((((((......((..((((....))))....)).))))))
>pdb2awb1A
GCCUGGCGGCCGUAGCGCGGUGGUCCCACCUGACCCCAUGCCGAACUCAGAAGUGAAACGCCGUAGCGCCGAUGGUAGUGUGGGGUCUCCCCAUGCGAGAGUAGGGAACUGCCAGGC
(((((((((.....((((((((.....((((((...(.....)...))))..))....)))))).)).((.......((((((((...)))))))).......))...)))))))))
(((((((((.....((((((((.....((((((.............))))..))....)))))).)).((.......((((((((...)))))))).......))...)))))))))
>pdb2bj21A
GGCAACGGAUGGUUCGUUGCC
(((((((.......)))))))
(((((((.......)))))))
>pdb2bj21B
GCACCGAACCAUCCGGUGC
((((((.......))))))
((((((.......))))))
>pdb2byt1E
GCCGGGGUGGCGGAAUGGGUAGACGCGCAUGACAUCAUGUGCGCAAGCGUGCGGGUUCAAGUCCCGCCCCCGGCACCA
(((((((..(((......{....)))(((((....)))))((....))..(((((..}....))))))))))))....
(((((((..(((...........)))(((((....)))))((....))..(((((.......))))))))))))....
>pdb2cky1B
GGGACCAGGGGUGCUUGUUCACAGGCUGAGAAAGUCCCUUUGAACCUGAACAGGGUAAUGCCUGCGCAGGGAGUGUC
..((((((((..(((((....))))).........)))).....(((...((((......))))...)))..).)))
..(((.((((..(((((....))))).........)))).....(((...((((......))))...)))....)))
>pdb2csx1D
GGCGGCGUAGCUCAGCUGGUCAGAGCGGGGAUCUCAUAAGUCCCAGGUCGGAGGUUCGAGUCCUCCCGCCGCCAC
(((.(((..((((.........)))).(((...........))).....(((((.......)))))))).)))..
(((.(((..((((.........)))).(((...........))).....(((((.......)))))))).)))..
>pdb2d1b1B
GGGUCGGCUUGCUGAAGUGCACACGGCAAGAGGCGACCC
((((((.(((((((.........)))))))...))))))
((((((.(((((((.........)))))))...))))))
>pdb2d6f1F
AGUCCCGUGGGGUAGUGGUAAUCCUGCUGGGCUUUGGACCCGGCGACAGCGGUUCGACUCCGCUCGGGACUACC
(((((((..(((.....{....)))((((((.......))))))...(((((..}....))))))))))))...
(((((((..(((..........)))((((((.......))))))...(((((.......))))))))))))...
>pdb2der1C
GUCCCCUUCGUCUAGAGGCCCAGGACACCGCCCUUUCACGGCGGUAACAGGGGUUCGAAUCCCCUAGGGGACGC
....(.(..((((....{....))))((((((.......))))))...(((((..}....)))))).)......
....(((..((((.........))))((((((.......))))))...(((((.......))))))))......
>pdb2dr21B
GACCUCGUGGCGCAAUGGUAGCGCGUCUGACUCCAGAUCAGAAGGUUGCGUGUUCGAAUCACGUCGGGGUCACCA
(((((((..(.((.......)).).(((((.......))))).....(((((.......))))))))))))....
(((((((..((((.......)))).(((((.......))))).....(((((.......))))))))))))....
>pdb2drb1B
GGCCCGGGGCGGUUCGAUUCCGCCCUGGGCCACCA
((((((((((((.......))))))))))))....
((((((((((((.......))))))))))))....
>pdb2du61D
GCCAGGGUGGCAGAGGGGCUUUGCGGCGGACUCUAGAUCCGCUUUACCCCGGUUCGAAUCCGGGCCCUGGC
(((((((..(((.....{...))).(((((.......))))).....(((((..}....))))))))))))
(((((((..(((.........))).(((((.......))))).....(((((.......))))))))))))
>pdb2dxi1D
GGCCCCAUCGUCUAGCGGUUAGGACGCGGCCCUCUCAAGGCCGAAACGGGGGUUCGAUUCCCCCUGGGGUCACCA
(((((((..((((....{...)))).(((((.......)))))....(((((..}....))))))))))))....
(((((((..((((........)))).(((((.......)))))....(((((.......))))))))))))....
>pdb2euy1A
GGCCUUAGGAAACAGUUCGCUGUGCCGAAAGGUC
((((((..(..((((....))))..)..))))))
((((((.....((((....)))).....))))))
>pdb2f881A
GAGCCGUGUGCGAUGAAAGUCGCAAGCACGGUUC
((((((((.(((((....)))))...))))))))
((((((((.(((((....)))))...))))))))
>pdb2fdt1A
GGUUGUACGUCGCUUUGGAUAAAAGCGUCUGCGACC
((((((..(.(((((.......))))).).))))))
((((((....(((((.......)))))...))))))
>pdb2fey1A
GAGACUAUCGACAUUUGAUACACUAUUUAUCAAUGGAUGUCUC
(((((...(..(((..((((.......)))).))))..)))))
(((((..((..(((..((((.......)))).))))).)))))
>pdb2frl1A
GGCAGAUCUGUAAUAGAACUGCC
(((((.(((.....))).)))))
(((((.(((.....))).)))))
>pdb2g5k1B
UGCGUCGCUCCGGAAAAGUCGC
......................
......................
>pdb2gm01B
GACGGCUUGCUGAAGCGCGCACGGCAAGAGGCGUC
...................................
...................................
>pdb2grw1A
GGACCUCUCGAAAGAGAUGUCC
((((.((((....)))).))))
((((.((((....)))).))))
>pdb2hem1A
GGGAAGGCGCUUCGGCGUCGGCCC
(((..(((((....)))))..)))
(((..(((((....)))))..)))
>pdb2hgh1B
GGGCCAUACCUCUUGGGCCUGGUUAGUACCUCUUCGGUGGGAAUACCAGGUGCCC
((((....((....))(((((((.....((.(....).))....)))))))))))
((((....((....))(((((((.....((........))....)))))))))))
>pdb2hgr1D
GCCGAGGUAGCUCAGUUGGUAGAGCAUGCGACUGAAAAUCGCAGUGUCGGCGGUUCGAUUCCGCUCCUCGGCACCA
.((((((..((((.....{..)))).(((((.......))))).....(((((..}....))))))))))).....
.((((((..((((........)))).(((((.......))))).....(((((.......))))))))))).....
>pdb2hoo1A
GCGACUCGGGGUGCCCUUCUGCGUGAAGGCUGAGAAAUACCCGUAUCACCUGAUCUGGAUAAUGCCAGCGUAGGGAAGUCGCA
((((((((((.((((............)))......)..)))).....(((...((((......))))...)))..)))))).
(((((((((((((((............)))......)).)))).....(((...((((......))))...)))..)))))).
>pdb2hvy1E
GGGUCCGCCUUGAGUGCCCGGGUGAGAAGCAUGAUCCCGGGUAAUUAUGGCGGACCCACAG
(((((((((......(((((((.............)))))))......)))))))))....
(((((((((......(((((((.............)))))))......)))))))))....
>pdb2ihx1B
CUGCCCUCAUCCGUCUCGCUUAUUCGGGGAGCGGACGAUGACCCUAGUAGAGGGGGCUGCGGCUUAGGAGGGCAG
((((((((...((((.(((((.......)))))))))....((((.....))))(((....)))...))))))))
((((((((...((((.(((((.......)))))))))....((((.....))))(((....)))...))))))))
>pdb2ipy1D
GUUCUUGCUUCAACAGUGUUUGAACGGAAC
(((((.(.((((((...).)))))))))))
(((((...(((((......))))).)))))
>pdb2ixy1A
GGCCUCCAAGCUGUGCCUUGGGUGGCC
(((((((((((...).)))))).))))
((((((((((......)))))).))))
>pdb2j021W
GCCCGGAUAGCUCAGUCGGUAGAGCAGGGGAUUGAAAAUCCCCGUGUCCUUGGUUCGAUUCCGAGUCCGGGCACCA
(((((((..((.(.....{..).)).((((.(.....).)))).....((((...}.....)))))))))))....
(((((((..((((........)))).((((((.....)))))).....((((.........)))))))))))....
>pdb2nok1D
GCGUGUCGUGCAGCCUCCGG
....................
....................
>pdb2nok1C
CGGAGGAACUACUGUCUUCACGCC
........................
........................
>pdb2oeu1A
GGAUGUACUACCAGCUGAUGAGUCCCAAAUAGGACGAAACGCC
..............(....).((((......))))........
.....................((((......))))........
>pdb2oiu1Q
GGACCUCGGCGAAAGCCGUUCGACCAGCGAAAGCUCUUAGACAGGAGGUUAGGUGCUCCGAAAGGAGCACU
.(((((((((....)))(.((....(((....)))....)))..)))))).((((((((....))))))))
.(((((((((....)))(.((....(((....)))....)))..)))))).((((((((....))))))))
>pdb2ozb1F
AUCGUAGCCAAUGAGGUUUAUCCGAGGCGCGAU
(((((.(((.....((.....))..))))))))
(((((.(((.....((.....))..))))))))
>pdb359d1A
GUGGUCUGAUGAGGCC
................
................
>pdb359d1B
GGCCGAAACUCGUAAGAGUCACCAC
.......((((....))))......
.......((((....))))......
>pdb387d1A
UCCGAAGUGCAACGGGAAAAUGCACU
((((........)))..)........
((((........))))..........
>pdb3php1A
GGUUCCGAGGGUCAUCGGAACCA
((((((((......)))))))).
((((((((......)))))))).
>pdb429d1C
CGGACCGAGCCAG
.............
.............
>pdb462d1B
CUUGCUGAGGUGCACACAGCAAG
.......................
.......................
>pdb484d1B
GGUGUCUUGGAGUGCUGAUCGGACACC
(((((((..((.......)))))))))
(((((((..((.......)))))))))
