# Supplementary material for: Lost in folding space? Comparing four variants of the thermodynamic model for RNA secondary structure prediction
Source: BMC Bioinformatics. 2011 Nov 3;12:429. doi: 10.1186/1471-2105-12-429 (PMC3293930; doi:10.1186/1471-2105-12-429)
Supplement: Additional file 1 — Measurements on Data Sets FR3D:3A, FR3D:4A and RNAstrand:91. File "supplement.pdf" contains detailed results for the three mentioned data sets FR3D:3A, FR3D:4A and RNAstrand:91, which have not been shown in the main paper. We also provide four Venn diagrams to demonstrate overlaps between the data sets. [file 1471-2105-12-429-S1.TGZ › rnastrand.fas]

>PDB_00006
GGGUGACUCCAGAGGUCGAGAGACCGGAGAUAUCACCC
((((((((((...((((....))))))))...))))))
((((((((((...((((....))))))))...))))))
>PDB_00010
GGCCAGAUUGAGCCUGGGAGCUCUCUGGCC
(((((((..((((......)))))))))))
(((((((..((((......)))))))))))
>PDB_00012
GGCAGAUCUGAGCCUGGGAGCUCUCUGCC
..(((....((((......)))).)))..
..(((....((((......)))).)))..
>PDB_00013
GGAGUGCUUCAACAGUGCUUGGACGCUCC
((((((.((.((......)).))))))))
((((((.((.((......)).))))))))
>PDB_00016
GCUCCAGAUGGAGCG
(((((....))))).
(((((....))))).
>PDB_00030
UGCCUGGCGGCCGUAGCGCGGUGGUCCCACCUGACCCCAUGCCGAACUCAGAAGUGAAACGCCGUAGCGCCGAUGGUAGUGUGGGGUCUCCCCAUGCGAGAGUAGGGAACUGCCAGGCAU
((((((((((.....((((((((.......((((.............))))........)))))).)).(((((.(((((((((((...))))))))))).)))))...)))))))))).
((((((((((.....((((((((.......((((.............))))........)))))).)).(((((.(((((((((((...))))))))))).)))))...)))))))))).
>PDB_00051
GGCGACUGGUGAGUACGCC
(((((((....)).)))))
(((((((....)).)))))
>PDB_00073
GCCGAGUAGUGUUGGGUCGCGAAAGGC
(((((.(((((......))))))))))
(((((.(((((......))))))))))
>PDB_00083
GCGUUAACUCGCA
((((....)))).
((((....)))).
>PDB_00084
GCGUUAAGUCGCA
((((....)))).
((((....)))).
>PDB_00085
GCGUUAAUUCGCA
((((....)))).
((((....)))).
>PDB_00086
GCGUUAAAUCGCA
((((....)))).
((((....)))).
>PDB_00087
GCGUCAAUUCGCA
((((....)))).
((((....)))).
>PDB_00088
GGUGCGAAGGGCGUCGUCGCCCCGAGCGCC
((((((((((((......))))))))))))
((((((((((((......))))))))))))
>PDB_00095
GCGGAUUUAGCUCAGUUGGGAGAGCGCCAGACUGAAGACUGGAGGUCCUGUGUUCGAUCCACAGAAUUCGCACCA
(((((((..((((........))))(((((........)))))....(((((.......))))))))))))....
(((((((..((((........))))(((((........)))))....(((((.......))))))))))))....
>PDB_00097
GGGCGUGCCC
(((....)))
(((....)))
>PDB_00098
GGCCGAAAUCCCGAAGUAGGCC
((((((..........))))))
((((((..........))))))
>PDB_00100
GGUACUAUGUACCA
(((((...))))).
(((((...))))).
>PDB_00108
GGCGGUGCUGAGAUGCCCGUC
(((((.((......)))))))
(((((.((......)))))))
>PDB_00110
CUUGCUGAAGCACGCACGGCAAG
(((((((.........)))))))
(((((((.........)))))))
>PDB_00118
GGUUCAGUUGAACC
(((((....)))))
(((((....)))))
>PDB_00130
GGAAGGCCCUUUUCAGGGCCACCC
....((((((....))))))....
....((((((....))))))....
>PDB_00141
GGUUCCCCUGCAUAAGGAUGAACC
((((((((((...))))).)))))
((((((((((...))))).)))))
>PDB_00171
GGGCUGUUUUUCUCGCUGACUUUCAGCCCC
((((((((((((.....)))))))))))).
((((((((((((.....)))))))))))).
>PDB_00173
GGUUCCCCUGCAUAAGGAGGAACC
((((((((((...)))).))))))
((((((((((...)))).))))))
>PDB_00191
GGCUCUCAGUGAGCC
(((((.....)))))
(((((.....)))))
>PDB_00197
GGCAGUGUGAGUACCUUCACACGUC
....(((((((....)))))))...
....(((((((....)))))))...
>PDB_00201
GGACACGAAAUCCCGAAGUAGUGUCC
((((((((((.....)).))))))))
((((((((((.....)).))))))))
>PDB_00206
GGGACUGACGAUCACGCAGUCUAU
.((((((.((....))))))))..
.((((((.((....))))))))..
>PDB_00225
GGCGUACGUUUCGUACGCC
(((((((.....)))))))
(((((((.....)))))))
>PDB_00229
AGCGCCGUGGCGCAGUGGAAGCGCGCAGGGCUCAUAACCCUGAUGUCCUCGGAUCGAAACCGAGCGGCGCUACCA
(((((((..((((.......))))(((((((.....)))))))....(((((.......))))))))))))....
(((((((..((((.......))))(((((((.....)))))))....(((((.......))))))))))))....
>PDB_00231
GGGCGAAAGCCU
(((......)))
(((......)))
>PDB_00256
UCCGAAGUGCAACGGGAAAAUGCACU
.((((......))))...........
.((((......))))...........
>PDB_00258
GGUUCCGAGGGUCAUCGGAACCA
((((((((......)))))))).
((((((((......)))))))).
>PDB_00285
GGACUAGCGGAGGCUAGUCC
((((((((....))))))))
((((((((....))))))))
>PDB_00289
GCGCUGACAAAGCGC
((((((...))))))
((((((...))))))
>PDB_00339
GGACCGAUGGUAGUGUCUUCGGAUGCGAGAGUAGGUC
.((((((((((((((((....))))))))))))))))
.((((((((((((((((....))))))))))))))))
>PDB_00373
GGGGUAUCGCCAAGCGGUAAGGCACCGGAUUCUGAUUCCGGCAGCGAGGUUCGAAUCCUCGUACCCCAGCCA
((((((..((((.......))))((((((((...))))))))..(((((.......))))))))))).....
((((((..((((.......))))((((((((...))))))))..(((((.......))))))))))).....
>PDB_00374
GGGGUAUCGCCAAGCGGUAAGGCACCGGAUUCUGAUUCCGGCAAGCGAGGUUCGAAUCCUCGUACCCCAGCCA
((((((..((((.......))))((((((((...))))))))...(((((.......))))))))))).....
((((((..((((.......))))((((((((...))))))))...(((((.......))))))))))).....
>PDB_00376
GGGGUAUCGCCAAGCGGUAAGGCACCGGAUUCUGAUUCCGGAGGUCGAGGUUCGAAUCCUCGUACCCCAGCCA
((((((..(((.........)))((((((((...))))))))...(((((.......))))))))))).....
((((((..(((.........)))((((((((...))))))))...(((((.......))))))))))).....
>PDB_00377
GGGCGCCGGUACGCAAGUACGACGGUACGCUCC
((((((((((((....))))..)))..))))).
((((((((((((....))))..)))..))))).
>PDB_00402
GGGCUUGUAGCUCAGGUGGUUAGAGCGCACCCCUGAUAAGGGUGAGGUCGGUGGUUCAAGUCCACUCAGGCCCAC
(((((((..((((.........))))(((((((.....)))))))....(((((.......))))))))))))..
(((((((..((((.........))))(((((((.....)))))))....(((((.......))))))))))))..
>PDB_00420
GGUCUGGGCGCACUUCGGUGACGGUACAGGCC
...((((((((((....))).))).))))...
...((((((((((....))).))).))))...
>PDB_00425
GGGGUAUCGCCAAGCGGUAAGGCACCGGAUUCUGAUUCCGGCAUUCCGAGGUUCGAAUCCUCGUACCCCAGCCA
((((((..(((.........)))((((((((...))))))))....(((((.......))))))))))).....
((((((..(((.........)))((((((((...))))))))....(((((.......))))))))))).....
>PDB_00474
CCGGCGGUAGUUCAGCCUGGUAGAACGGCGGACUGUAGAUCCGCAUGUCGCUGGUUCAAAUCCGGCCCGCCGGA
(((((((..((((.........))))(((((((.....)))))))....(((((.......)))))))))))).
(((((((..((((.........))))(((((((.....)))))))....(((((.......)))))))))))).
>PDB_00495
GGCCCUUUUCAGGGCC
((((((....))))))
((((((....))))))
>PDB_00547
UCGGCGGUGGGGGAGCAUCUCCUGUAGGGGAGAUGUAACCCCCUUUACCUGCCGAACCCCGCCAGGCCCGGAAGGGAGCAACGGUAGGCAGGACGUC
..((((..(((((.(((((((((....)))))))))..)))))....((((((((....((((.(((((....))))).)))).)))))))).))))
..((((..(((((.(((((((((....)))))))))..)))))....((((((((....((((.(((((....))))).)))).)))))))).))))
>PDB_00553
GGCCAGAUCUGAGCCUGGGAGCUCUCUGGCC
(((((((...((((......)))))))))))
(((((((...((((......)))))))))))
>PDB_00603
GGACUGGGCGAGAAGUUUAGUCC
((((((((((...))))))))))
((((((((((...))))))))))
>PDB_00691
GGAUGCCUCCCGAGUGCAUCC
((((((.........))))))
((((((.........))))))
>PDB_00737
GGCACGAGGUUUAGCUACACUCGUGCC
(((((((((((....))).))))))))
(((((((((((....))).))))))))
>PDB_00742
GGCGCGUUAACAAAGCGGUUAUGUAGCGGAUUGCAAAUCCGUCUAGUCCGGUUCGACUCCGGAACGCGCCUCCA
(((((((..(((.........))).((((((.....))))))....(((((.......))))))))))))....
(((((((..(((.........))).((((((.....))))))....(((((.......))))))))))))....
>PDB_00809
GAGCAGUUCCCCUGCAUAAGGAUGAACCGUUC
((((((((((((((...))))).)))))))))
((((((((((((((...))))).)))))))))
>PDB_00810
GGAGUUCACCGAGGCCACGCGGAGUACGAUCGAGGGUACAGUGAAUU
..((((((((...(((((((((...)))..)).))))..))))))))
..((((((((...(((((((((...)))..)).))))..))))))))
>PDB_00825
GGAGAUCGCACUCCA
(((((....))))).
(((((....))))).
>PDB_00865
GGUAACAAUAUGCUAAAUGUUGUUACC
((((((((((((...))))))))))))
((((((((((((...))))))))))))
>PDB_00879
GCUCGGCGGUGGGGGAGCAUCUCCUGUAGGGGAGAUGUAACCCCCUUUACCUGCCGAACCCCGCCAGGCCCGGAAGGGAGCAACGGUAGGCAGGACGUCGG
..(((.(((((((((.(((((((((....)))))))))..))))))...((((((((....((((((((((....)))))))))).))))))))))).)))
..(((.(((((((((.(((((((((....)))))))))..))))))...((((((((....((((((((((....)))))))))).))))))))))).)))
>PDB_00902
GGCAACGGUUCGAUCCCGUUGC
.(((((((.......)))))))
.(((((((.......)))))))
>PDB_00903
GCGGAUUUAGCUCAGUUGGGAGAGCGCCAGACUGAAGAUCUGGAGGUCCUGUGUUCGAUCCACAGAAUUCGCACCA
(((((((..((((........))))((((((.......))))))....(((((.......))))))))))))....
(((((((..((((........))))((((((.......))))))....(((((.......))))))))))))....
>PDB_00921
GGCUCGUGUAGCUCAUUAGCUCCGAGCC
((((((...((((....)))).))))))
((((((...((((....)))).))))))
>PDB_00923
CCACGGUUCGAAUCCGUGGC
((((((.......)))))).
((((((.......)))))).
>PDB_00945
CAGCACUGAUUGCGGUCGAGGUAGCUUGAUG
.((((.....))))((((((....)))))).
.((((.....))))((((((....)))))).
>PDB_00949
GGAGGCUCUGGCAGCUUUC
(((((((.....)))))))
(((((((.....)))))))
>PDB_00999
GUCCCCUUCGUCUAGAGGCCCAGGACACCGCCCUUUCACGGCGGUAACAGGGGUUCGAAUCCCCUAGGGG
..((.....(((((.......)))))(((((((.....)))))))....((((.......))))...)).
..((.....(((((.......)))))(((((((.....)))))))....((((.......))))...)).
>PDB_01003
GGCCCGGGGCGGUUCGAUUCCGCCCUGGGCCA
(((((((..(((.......)))..))))))).
(((((((..(((.......)))..))))))).
>PDB_01004
GGCCCGGGGCGGUUCGAUUCCGCCCUGGGCCAC
((((((((((((.......))))))))))))..
((((((((((((.......))))))))))))..
>PDB_01006
GGCCCGGGGCGGUUCGAUUCCGCCCUGGGCCACC
((((((((((((.......))))))))))))...
((((((((((((.......))))))))))))...
>PDB_01008
GGCCCGGGGCGGUUCGAUUCCGCCCUGGGCCACCA
((((((((((((.......))))))))))))....
((((((((((((.......))))))))))))....
>PDB_01011
GCCAGGGUGGCAGAGGGGCUUUGCGGCGGACUUCAGAUCCGCUUUACCCCGGUUCGAAUCCGGGCCCUGGC
(((((((..(((.........))).(((((.......))))).....(((((.......))))))))))))
(((((((..(((.........))).(((((.......))))).....(((((.......))))))))))))
>PDB_01012
GCCAGGGUGGCAGAGGGGCUUUGCGGCGGACUCUAGAUCCGCUUUACCCCGGUUCGAAUCCGGGCCCUGGC
(((((((..(((.........))).(((((.......))))).....(((((.......))))))))))))
(((((((..(((.........))).(((((.......))))).....(((((.......))))))))))))
>PDB_01025
GGAGAGGCUCUGGCAGCUUUUCC
(((((((((.....)))))))))
(((((((((.....)))))))))
>PDB_01042
GAGCCGUGUGCGAUGAAAGUCGCAAGCACGGUUC
((((((((.(((((....)))))...))))))))
((((((((.(((((....)))))...))))))))
>PDB_01050
GGUUGUACGUCGCUUUGGAUAAAAGCGUCUGCGACC
((((((..(((((((.......))))))).))))))
((((((..(((((((.......))))))).))))))
>PDB_01051
GAGACUAUCGACAUUUGAUACACUAUUUAUCAAUGGAUGUCUC
(((((......(((..(((((.....))))).)))...)))))
(((((......(((..(((((.....))))).)))...)))))
>PDB_01056
GGCAGAUCUGUAAUAGAACUGCC
(((((((((.....)))))))))
(((((((((.....)))))))))
>PDB_01084
GGCCAGACUCCCGAAUCUGGCC
(((((((........)))))))
(((((((........)))))))
>PDB_01086
GAGGUCGGGAUGGAUCUC
((((((......))))))
((((((......))))))
>PDB_01108
GGCGUGAUCAAGUGAUCGCGCC
(((((((((....)))))))))
(((((((((....)))))))))
>PDB_01111
GCGACUCGGGGUGCCCUCGUGAAGGCUGAGAAAACCCGUAACCUGAUCUGGAUAAUGCCAGCGAGGGAAGUCGCA
((((((((((((((((......))))......)))))).(((((((.((((......))))))))))))))))).
((((((((((((((((......))))......)))))).(((((((.((((......))))))))))))))))).
>PDB_01112
GCGACUCGGGGUGCCCUGCGUGAAGGCUGAGAAAACCCGUAACCUGAUCUGGAUAAUCCAGCGAGGGAAGUCGCA
((((((((((((((((.......))))......)))))).(((((((.((((.....))))))))))))))))).
((((((((((((((((.......))))......)))))).(((((((.((((.....))))))))))))))))).
>PDB_01114
GCGACUCGGGGUGCCCUGCGUGAAGGCUGAGAAAACCCGUAACCUGAUCUGGAUAAUGCCAGCGAGGGAAGUCGCA
((((((((((((((((.......))))......)))))).(((((((.((((......))))))))))))))))).
((((((((((((((((.......))))......)))))).(((((((.((((......))))))))))))))))).
>PDB_01115
GCGACUCGGGGUGCCCUGCAAGGCUGAGAAAACCCGUAUACCUGACUGGAUAAUGCCAGCGUAGGGAAGUCGCA
((((((((((((((((....))))......))))))...((((((((((......)))))).)))).)))))).
((((((((((((((((....))))......))))))...((((((((((......)))))).)))).)))))).
>PDB_01116
GCGACUCGGGGUGCCCGCGUAAGGCUGAGAAAACCCGUAACCUGAUGGAUAAUCCAGAGGGAAGUCGCA
((((((((((((((((.....))))......)))))).(((((..............))))))))))).
((((((((((((((((.....))))......)))))).(((((..............))))))))))).
>PDB_01118
GGGUCCGCCUUGAUGCCCGGGUGAAAGCAUGAUCCCGGGUAAUAUGGCGGACCCACA
(((((((((.....((((((((((......)))))))))).....)))))))))...
(((((((((.....((((((((((......)))))))))).....)))))))))...
>PDB_01134
GCCGAGGUAGCUCAGUUGGUAGAGCAUGCGACUGAAAAUCGCAGUGUCCGCGGUUCGAUUCCGCGCCUCGGCACCA
(((((((....((........))...((((((.....)))))).....((((.........)))))))))))....
(((((((....((........))...((((((.....)))))).....((((.........)))))))))))....
>PDB_01152
GGAUGGGGAAAGAAGCCCCGCAAUUUCCCCAUCC
((((((((((((..((...)).))))))))))))
((((((((((((..((...)).))))))))))))
>PDB_01160
GGAUGGUGGAAUCGGUAGACACAAGGGAAAUCCCUCGGCGUGCUGUGCGGGUUCAAGUCCCGUCC
(((..((((.........))))((((((..))))))(((..)))...((((.......)))))))
(((..((((.........))))((((((..))))))(((..)))...((((.......)))))))
>PDB_01168
GGUUUGCCUUUUGGCUUACC
((((((((....))))))))
((((((((....))))))))
>PDB_01236
GGGCUUCGUUAGGUGAGGCUCCUGUAUGGAGAUACGCUGCUGCCCAAAAAUGUCCAAAGACGCCAAUGGGUCAACAGAAAUCAUCGACAUAAGGUGAUUUUUAAUGCAGCUGGCCUAUGCCAUACAGUGCUAAAGCUCUACGAUUGAAGCCCA
(((((((((.((((((((((.((((((((((....(((((.((((((..(((((....)))))..)))))).....(((((((((.......)))))))))....))))).......))))))))))))))).))))).))....))))))).
(((((((((.((((((((((.((((((((((....(((((.((((((..(((((....)))))..)))))).....(((((((((.......)))))))))....))))).......))))))))))))))).))))).))....))))))).
>PDB_01255
GGAAUUGCGGGAAAGGGGUCAACAGCCGUUCAGUACCAAGUCUCAGGGGAAACUUUGAGAUGGCCUUGCAAAGGGUAUGGUAAUAAGCUGACGGACAUGGUCCUAACACGCAGCCAAGUCCUAAGUCAACAGAUCUUCUGUUGAUAUGGAUGCAGUUCA
.....((((((((.((((((.((.((((.((((.(((.((((((((((....)))))))))).(((.....)))....)))......)))))))))).))))))))))))))(((.(((((...((((((((.....))))))))..))))).)))...
.....((((((((.((((((.((.((((.((((.(((.((((((((((....)))))))))).(((.....)))....)))......)))))))))).))))))))))))))(((.(((((...((((((((.....))))))))..))))).)))...
>PDB_01262
ACUUGGUUUAGGUAAUGAGU
((((((((....))))))))
((((((((....))))))))
