# Supplementary material for: Lost in folding space? Comparing four variants of the thermodynamic model for RNA secondary structure prediction
Source: BMC Bioinformatics. 2011 Nov 3;12:429. doi: 10.1186/1471-2105-12-429 (PMC3293930; doi:10.1186/1471-2105-12-429)
Supplement: Additional file 1 — Measurements on Data Sets FR3D:3A, FR3D:4A and RNAstrand:91. File "supplement.pdf" contains detailed results for the three mentioned data sets FR3D:3A, FR3D:4A and RNAstrand:91, which have not been shown in the main paper. We also provide four Venn diagrams to demonstrate overlaps between the data sets. [file 1471-2105-12-429-S1.TGZ › zirbel_4A_set.fas]

>pdb1a9n1Q
CCUGGUAUUGCAGUACCUCCAGGU
(((((.............))))).
(((((.............))))).
>pdb1b231R
GGCGCGUUAACAAAGCGGUUAUGUAGCGGAUUGCAAAUCCGUCUAGUCCGGUUCGACUCCGGAACGCGCCUCCA
(((((((...((.....{...))..((((.........))))....(((((..}....))))))))))))....
(((((((...((.........))..((((.........))))....(((((.......))))))))))))....
>pdb1c0a1B
GGAGCGGUAGUUCAGUCGGUUAGAAUACCUGCCUGUCACGCAGGGGGUCGCGGGUUCGAGUCCCGUCCGUUCCGCCA
(((((((..((((.....{...)))).(((((.......)))))......((((..}....)))).)))))))....
(((((((..((((.........)))).(((((.......)))))......((((.......)))).)))))))....
>pdb1e7k1D
GCCAAUGAGGCCGAGGC
(((.....(())..)))
(((...........)))
>pdb1ec61C
GAGGACCUAGAUCACCCCUC
((((............))))
((((............))))
>pdb1efw1D
GGAGCGGUAGUUCAGUCGGUUAGAAUACCUGCCUGUCACGCAGGGGGUCGCGGGUUCGAGUCCCGUCCGUUCC
(((((((..((((.....{...)))).(((((.......)))))......((((..}....)))).)))))))
(((((((..((((.........)))).(((((.......)))))......((((.......)))).)))))))
>pdb1ehz1A
GCGGAUUUAGCUCAGUUGGGAGAGCGCCAGACUGAAGAUCUGGAGGUCCUGUGUUCGAUCCACAGAAUUCGCACCA
(((((((...(((.....{..)))..(((...........)))......((((..}....)))).)))))))....
(((((((...(((........)))..(((...........)))......((((.......)))).)))))))....
>pdb1eiy1C
GCCGAGGUAGCUCAGUUGGUAGAGCAUGCGACUGAAAAUCGCAGUGUCCGCGGUUCGAUUCCGCGCCUCGGCACCA
(((((((..((((........)))).(((((.......))))).....(((((.......))))))))))))....
(((((((..((((........)))).(((((.......))))).....(((((.......))))))))))))....
>pdb1f1t1A
GGAUCCCGACUGGCGAGAGCCAGGUAACGAAUGGAUCC
((..((((.(.(((....))).)....))...))..))
((..((((...(((....)))......))...))..))
>pdb1f271A
ACCGUCAGAGGACACGGUU
(((((........))))).
(((((........))))).
>pdb1f7v1B
UUCCUCGUGGCCCAAUGGUCACGGCGUCUGGCUACGAACCAGAAGAUUCCAGGUUCAAGUCCUGGCGGGGAAG
.((((((...((.....{....))...((((.......)))).......((((..}....)))).))))))..
.((((((...((..........))...((((.......)))).......((((.......)))).))))))..
>pdb1f7y1B
GGGCGGCCUUCGGGCUAGACGGUGGGAGAGGCUUCGGCUGGUCCACCCGUGACGCUC
((((.(((....)))..(((((((((...(((....)))..))))).)))..)))))
((((.(((....)))..(((((((((...(((....)))..))))).)))..)))))
>pdb1ffy1T
GGGCUUGUAGCUCAGGUGGUUAGAGCGCACCCCUGAUAAGGGUGAGGUCGGUGGUUCAAGUCCACUCAGGCCCAC
(((((((..((((.....{...)))).(((((.......))))).....(((((..}....))))))))))))..
(((((((..((((.........)))).(((((.......))))).....(((((.......))))))))))))..
>pdb1fir1A
GCCCGGAUAGCUCAGUCGGUAGAGCAUCAGACUUUUAAUCUGAGGGUCCAGGGUUCAAGUCCCUGUUCGGGCGCCA
(((((.(...(((.....{..)))...(((.........))).......((((..}....)))).).)))))....
(((((.(...(((........)))...(((.........))).......((((.......)))).).)))))....
>pdb1g1x1D
AAGGCGGCCGAAAGGCUAGACGGUGGGAGAGGGUGGUGGA
......(((....)))........................
......(((....)))........................
>pdb1g1x1E
ACGCCGAUGGCGAAGGCAGCCACCUGGUCCACCCGUGACGCUUU
.........((....))...........................
.........((....))...........................
>pdb1gax1D
GGGCGGCUAGCUCAGCGGAAGAGCGCUCGCCUCACACGCGAGAGGUCGUAGGUUCAAGUCCUACGCCGCCCACCA
.(((((...((((....{..)))).(((((.......))))).....(((((..}....))))).))))).....
.(((((...((((.......)))).(((((.......))))).....(((((.......))))).))))).....
>pdb1h3e1B
GGGCAGGUUCCCGAGCGGCCAAAGGGGACGGUCUGUAAAACCGUUGGCGUAUGCCUUCGCUGGUUCGAAUCCAGCCCUGCCCAC
(((((((..(((.....{.....)))((((((.......))))))(((....)))...(((((..}....))))))))))))..
(((((((..(((...........)))((((((.......))))))(((....)))...(((((.......))))))))))))..
>pdb1h4s1T
GGAGUAGCGCAGCCCGGUAGCGCACCUCGUUCGGGACGAGGGGGGCGCUGGUUCAGAUCCAGUCUCC
((((..((((......{..)))).((((((.....)))))).....(((((..}....)))))))))
((((..((((.........)))).((((((.....)))))).....(((((.......)))))))))
>pdb1hmh1C
GGCGACCCUGAUGAGGCCGAAAGGCCGAAACCGU
..............((((....))))........
..............((((....))))........
>pdb1i6u1C
GGGCCCGGUAAGUCUCUUCGGAGAUACUGCCGGGCCC
(((((((((.((((((....))))..)))))))))))
(((((((((.((((((....))))..)))))))))))
>pdb1i9v1A
GCGGAUUUAGCUCAGUUGGGAGAGCGCCAGACUGAAGAUCUGGAGGUCCUGUGUUCGAUCCACAGAAUUCGCACCA
(((((((..((((.....{..)))).((((.........)))).....(((((..}....))))))))))))....
(((((((..((((........)))).((((.........)))).....(((((.......))))))))))))....
>pdb1il21C
UCCGUGAUAGUUUAAUGGUCAGAAUGGGCGCUUGUCGCGUGCCAGAUCGGGGUUCAAUUCCCCGUCGCGGAGCCA
(((((((..(((.....{....))).(((((.......))))).....((((..}....)))).)))))))....
(((((((..(((..........))).(((((.......))))).....((((.......)))).)))))))....
>pdb1j1u1B
CCGGCGGUAGUUCAGCCUGGUAGAACGGCGGACUGUAGAUCCGCAUGUCGCUGGUUCAAAUCCGGCCCGCCGGA
(((((((..((((......{..)))).(((((.......))))).....(((((..}....)))))))))))).
(((((((..((((.........)))).(((((.......))))).....(((((.......)))))))))))).
>pdb1j2b1C
GGGCCCGUGGUCUAGUUGGUCAUGACGCCGCCCUUACGAGGCGGAGGUCCGGGGUUCAAGUCCCCGCGGGCCCACCA
(((((((................(((.(((((.......)))))..)))(((((.......))))))))))))....
(((((((................(((.(((((.......)))))..)))(((((.......))))))))))))....
>pdb1j2b1D
GGGCCCGUGGUCUAGUUGACGCCGCCCUUACGAGGCGGAGGUCCGGGGUUCAAGUCCCCGCGGGCCCACCA
(((((((..........(.(..((.(.......).))...).)(.(.(.......).).))))))))....
(((((((..........(((..((((.......))))...)))(((((.......))))))))))))....
>pdb1jbs1D
CGCUCCUCAGUACGAUAGGAACCGGAGCG
............(....)...........
.............................
>pdb1jid1B
GGUGACCUCCCGGGAGCGGGGGACCACUA
((.(..(.((((....)))).)..).)).
((((..((((((....))))))..)))).
>pdb1k8w1B
GGCAACGGUUCGAUCCCGUUGC
.(((((((.......)))))))
.(((((((.......)))))))
>pdb1kh61A
GGCGGAACCGUACACCGGAAUCCGAAAGGAUUUGGGCGUGCCCCCGCC
(((((..(.........)...((....))....((((..)))))))))
(((((..((.......))...((....))....((((..)))))))))
>pdb1kog1J
GGCGUAUGUGAUCUUUCGUGUGGGUCACCACUGCGCC
((((((.(((((((.......)))))))...))))))
((((((.(((((((.......)))))))...))))))
>pdb1kxk1A
GUCUACCUAUCGGGCUAAGGAGCCGUAUGCGAUGAAAGUCGCACGUACGGUUCUAUGCCCGGGGGAAAAC
.....(((..(((((...(((((((((((((((....)))))..))))))))))..))))))))......
.....(((..(((((...(((((((((((((((....)))))..))))))))))..))))))))......
>pdb1lng1B
UCGGCGGUGGGGGAGCAUCUCCUGUAGGGGAGAUGUAACCCCCUUUACCUGCCGAACCCCGCCAGGCCCGGAAGGGAGCAACGGUAGGCAGGACGUC
..((((..(((((.(((((((((....)))))))))..)))))....((((((.....(((.....(((....))).....)))..)))))).))))
..((((..(((((.(((((((((....)))))))))..)))))....((((((.....(((.....(((....))).....)))..)))))).))))
>pdb1m5o1E
GGAGAGAGAAGUCAACCAGAGAAACACACCAACCCAUUGCACUCCGGGUUGGUGGUAUAUUACCUGGUACGGGGGAAACUUCGUGGUGGCCG
..............(((((...{...(((((((((..........)))))))))......}..)))))((((((....))))))........
..............(((((.......(((((((((..........))))))))).........)))))((((((....))))))........
>pdb1mji1C
GGCACCUGACCCCAUGCCGAACUCAGAAGUGCCC
(((((((((...(.....)...))))..))))).
(((((((((.............))))..))))).
>pdb1mms1C
GCUGGGAUGUUGGCUUAGAAGCAGCCAUCAUUUAAAGAGUGCGUAACAGCUCACCAGC
(((((.(((..((((.......))))..))).....(....(......)..).)))))
(((((.(((..((((.......))))..))).....((..((......)))).)))))
>pdb1mzp1B
GGGAUGCGUAGGAUAGGUGGGAGCCGCAAGGCGCCGGUGAAAUACCACCCUUCCC
((((.(......(..(((((..(((....)))..........).)))))).))))
((((........((........(((....))).........))........))))
>pdb1nbs1A
GCGAGCCUAGCGAAGUCAUAAGCUAGGGCAGUCUUUAGAGGCUGACGGCAGGAAAAAGAGUAUCCUUGAAAGUGCCACAGUGACGAAGUCUCGAGAGUGGAACGCGGUAAACCCCUCGCA
(((((((((((..........))))))((((((......))))).)((.((((.........)))).....(((((.............(.().)..........)))..))))))))).
(((((((((((..........)))))).(((((......)))))..((.((((.........)))).....(((((............((....)).........)))..))))))))).
>pdb1ooa1C
CAUACUUGAAACUGUAAGGUUGGCGUAUG
(..((....((((....))))...))..)
((.((....((((....))))...)).))
>pdb1p6v1B
GAUUCGACGGGGACUUCGGUCCUCGGACGCGGGUUCGAUUCCCGC
.......(((((((....)))))))...(((((.......)))))
.......(((((((....)))))))...(((((.......)))))
>pdb1q2r1F
AGCACGGCUUAAACCGUGC
.((((((......))))))
.((((((......))))))
>pdb1q961C
GGUGCUCAGUAUGAGAAGAACCGCACC
(((((......(....).....)))))
(((((.................)))))
>pdb1qa61C
GCCAGGAUGUAGGCUUAGAAGCAGCCAUCAUUUAAAGAAAGCGUAAUAGCUCACUGGU
(((((.(((..(((.........)))..))).....(..(((......)))).)))))
(((((.(((..(((.........)))..)))........(((......)))..)))))
>pdb1qf61B
GCCGAUAUAGCUCAGUUGGUAGAGCAGCGCAUUCGUAAUGCGAAGGUCGUAGGUUCGACUCCUAUUAUCGGCACCA
(((((((..((((.....{..))))..((((.......))))......(((((..}....))))))))))))....
(((((((..((((........))))..((((.......))))......(((((.......))))))))))))....
>pdb1qrs1B
GGGGUAUCGCCAAGCGGUAAGGCACCGGAUUCUGAUUCCGGCAUUCCGAGGUUCGAAUCCUCGUACCCCAGCCA
((((((..(((.....{...))).(((((.......))))).....(((((..}....))))))))))).....
((((((..(((.........))).(((((.......))))).....(((((.......))))))))))).....
>pdb1rlg1D
GCUCUGACCGAAAGGCGUGAUGAGC
((.(...((....))......).))
((((...((....))......))))
>pdb1s031B
GGACGAUGGCGAAACUGCAUGAGGCAAUUCAUGCAAGUCCCUCGUCC
((((((.((.((..((((((((......)))))).))))))))))))
((((((.((.((..((((((((......)))))).))))))))))))
>pdb1s7219
UUAGGCGGCCACAGCGGUGGGGUUGCCUCCCGUACCCAUCCCGAACACGGAAGAUAAGCCCACCAGCGUUCCGGGGAGUACUGGAGUGCGCGAGCCUCUGGGAAACCCGGUUCGCCGCCACC
...((((((....((((((((......((((((...(.....)...))))..))....)))))).))...(((((.....((((((.((....))))))))....)))))...))))))...
...((((((....((((((((......((((((.............))))..))....)))))).))...(((((.....((((((.((....))))))))....)))))...))))))...
>pdb1ser1T
GAGGUGCCCGAGUGGCUGAAGGGAGGUAGGGGGGCCUCCCUCGCGGGUUCGAAUCCCGCCCUCUC
((((..(((.....{.....)))....((((((())))))).(((((..}....)))))))))..
((((..(((...........)))....(((((....))))).(((((.......)))))))))..
>pdb1u0b1A
GGCGCGUUAACAAAGCGGUUAUGUAGCGGAUUGCAAAUCCGUCUAGUCCGGUUCGACUCCGGAACGCGCCUCCA
(((((((..(((.........))).((((((.....))))))....(((((.......))))))))))))....
(((((((..(((.........))).((((((.....))))))....(((((.......))))))))))))....
>pdb1u1y1R
CCGGGGGAUCACCACGG
(((..((....)).)))
(((..((....)).)))
>pdb1u631B
GGGAGUGAAGGAGGCUCGCGAACUCGCGAAGCCGAGAAACUUCACUCCC
.(((((((((..((((((((....)))).))))......))))))))).
.(((((((((..((((((((....)))).))))......))))))))).
>pdb1un61F
GCCGGCCACACCUACGGGGCCUGGUUAGUACCUGGGAAACCUGGGAAUACCAGGUGCCGGC
((((((....((....))(((((((.....((.((....)).))....)))))))))))))
((((((....((....))(((((((.....((.((....)).))....)))))))))))))
>pdb1urn1Q
AAUCCAUUGCACUCCGGAUUU
(((((..........))))).
(((((..........))))).
>pdb1wz21D
GCGGGGGUUGCCGAGCCUGGUCAAAGGCGGGGGACUCAAGAUCCCCUCCCGUAGGGGUUCCGGGGUUCGAAUCCCCGCCCCCGCACCA
(((((((..(((.......{.....)))((((((.......))))))(((....)))...(((((..}....))))))))))))....
(((((((..(((.............)))((((((.......))))))(((....)))...(((((.......))))))))))))....
>pdb1xjr1A
GGAGUUCACCGAGGCCACGCGGAGUACGAUCGAGGGUACAGUGAAUU
..(((((((...((((.((((.....))..))..))).).)))))))
..(((((((....(((.((((.....))..))..)))...)))))))
>pdb1xok1A
AUGCUCAUGCACUGCAUGAAUGCCCCU
...((((((.....)))))..).....
..(((((((.....)))))..))....
>pdb1xpe1B
CUUGCUGAAGCGCGCACGGCAAG
(((((((.........)))))))
(((((((.........)))))))
>pdb1yfg1A
AGCGCCGUGGCGCAGUGGAAGCGCGCAGGGCUCAUAACCCUGAUGUCCUCGGAUCGAAACCGAGCGGCGCUACCA
(((((((...(((....{..)))..(((((.......))))).......(((..}....)))..)))))))....
(((((((...(((.......)))..(((((.......))))).......(((.......)))..)))))))....
>pdb1ykv1D
GGGCGAGGCCGUGCCAGCUCUUCGGAGCAAUACUCGGC
.......((((.....((((....))))......))))
.......((((.....((((....))))......))))
>pdb1zbh1F
GGCUCUUUUCAGAGCC
((((((....))))))
((((((....))))))
>pdb1zdj1R
GGAUCACC
((....))
((....))
>pdb1zse1R
UGUCUAAGACAG
((((...)))).
((((...)))).
>pdb2ake1B
GACCUCGUGGCGCAAUGGUAGCGCGUCUGACUCCAGAUCAGAAGGUUGCGUGUUCGAAUCACGUCGGGGUCA
(.(((((..((((.......)))).(.(((.......))).).....(((((.......)))))))))).).
(((((((..((((.......)))).(.(((.......))).).....(((((.......)))))))))))).
>pdb2anr1B
CUCGCGGAUCAGUCACCCAAGCGAG
(.(((...............))).)
(((((...............)))))
>pdb2azx1C
GACCUCGUGGCGCAAUGGUAGCGCGUCUGACUCCAGAUCAGAAGGUUGCGUGUUCGAAUCACGUCGGGGUCA
(((((((..((((.......)))).(((((.......))))).....(((((.......)))))))))))).
(((((((..((((.......)))).(((((.......))))).....(((((.......)))))))))))).
>pdb2b3j1H
UUUGACUACGGAUCAA
.((((.......))))
.((((.......))))
>pdb2b631R
CAGCACUGAUUGCGGUCGAGGUAGCUUGAUG
..((.......)).(.(..(....)..).).
..((.......)).((((((....)))))).
>pdb2bh21C
AGCGAAAUUCCUUGUCGGGUAAGUUCCGAC
.............(((((.......)))))
.............(((((.......)))))
>pdb2bte1E
GCCGGGGUGGCGGAAUGGGUAGACGCGCAUGACAUCAUGUGCGCAAGCGUGCGGGUUCAAGUCCCGCCCCCGGCACCA
(((((((..(((......{....)))((((((..))))))((....))..(((((..}....))))))))))))....
(((((((..(((...........)))(((((....)))))((....))..(((((.......))))))))))))....
>pdb2c4z1R
CAUGAGGAUUACCCAUG
((((.((....))))))
((((.((....))))))
>pdb2ct81D
GGCGGCGUAGCUCAGCUGGUCAGAGCGGGGAUCUCAUAAGUCCCAGGUCGGAGGUUCGAGUCCUCCCGCCGCCA
(((((((..((((.....{...)))).(((((.(....)))))).....(((((..}....)))))))))))).
(((((((..((((.........)))).(((((.......))))).....(((((.......)))))))))))).
>pdb2czj1D
GGGGGUGAAACGGUCUCGACAGGGGUUCGCCUUUGGACGUGGGUUCGACUCCCACCACCUCC
(((((((.....(......((((((....))))))...((((...).....)))))))))))
(((((((............((((((....))))))....................)))))))
>pdb2d6f1F
AGUCCCGUGGGGUAGUGGUAAUCCUGCUGGGCUUUGGACCCGGCGACAGCGGUUCGACUCCGCUCGGGACUACC
(((((((..(((.....{....)))((((((.......))))))...(((((..}....))))))))))))...
(((((((..(((..........)))((((((.......))))))...(((((.......))))))))))))...
>pdb2der1D
CCCCUUCGUCUAGAGGCCCAGGACACCGCCCUUUCACGGCGGUAACAGGGGUUCGAAUCCCCUAGGGGACG
.((((..((((....{....))))((((((.......))))))....((((..}....)))).))))....
.((((..((((.........))))((((((.......))))))....((((.......)))).))))....
>pdb2dlc1Y
CUCUCGGUAGCCAAGUGGGAAGGCGCAAGAUGUAAAUCUUGAGGCGGGCGUUCGACUCGCCCCCGGGAGACCA
(((((((...((.....{...))..(..............)....(((((..}....))))))))))))....
(((((((...((.........))..((............))....(((((.......))))))))))))....
>pdb2dr81B
GGCCCGGGGCGGUUCGAUUCCGCCCUGGGCCAC
((((((((((((.......))))))))))))..
((((((((((((.......))))))))))))..
>pdb2du31D
GCCAGGGUGGCAGAGGGGCUUUGCGGCGGACUGCAGAUCCGCUUUACCCCGGUUCGAAUCCGGGCCCUGGC
.((((((..(((.....{...)))..((((.......))))......(((((..}....))))))))))).
.((((((..(((.........)))..((((.......))))......(((((.......))))))))))).
>pdb2dxi1D
GGCCCCAUCGUCUAGCGGUUAGGACGCGGCCCUCUCAAGGCCGAAACGGGGGUUCGAUUCCCCCUGGGGUCACCA
(((((((..((((....{...)))).(((((.......)))))....(((((..}....))))))))))))....
(((((((..((((........)))).(((((.......)))))....(((((.......))))))))))))....
>pdb2ez61D
AAAGGUCAUUCGCAAGAGUGGCCUUUAU
(((((((((((....)))))))))))..
(((((((((((....)))))))))))..
>pdb2f8k1B
UAAUCUUUGACAGAUU
.((((((..).)))))
.(((((.....)))))
>pdb2fk61R
GCUUCCAUAGCUCAGCAGGUAGAGCGUCAGCGGUUCGAGCCCGCUUGGAAGCU
(((((((..((((.....{..))))...(((((..}....)))))))))))).
(((((((..((((........))))...(((((.......)))))))))))).
>pdb2gdi1Y
GGACUCGGGGUGCCCUUCUGCGUGAAGGCUGAGAAAUACCCGUAUCACCUGAUCUGGAUAAUGCCAGCGUAGGGAAGUUC
.((((((((.((((.(((.....))))))......)..)))).....(((...((((......))))...)))..)))).
.(((((((((((((.(((.....))))))......)).)))).....(((...((((......))))...)))..)))).
>pdb2hoj1A
GCGACUCGGGGUGCCCUCGUGAAGGCUGAGAAAUACCCGUAUCACCUGAUCUGGAUAAUGCCAGCGUAGGGAAGUCGCA
((((((((((.((((........)))......)..)))).....(((...((((......))))...)))..)))))).
(((((((((((((((........)))......)).)))).....(((...((((......))))...)))..)))))).
>pdb2hop1A
GCGACUCGGGGUGCCCGCGUGAAGGCUGAGAAAUACCCGUAUCACCUGACUGGAUAAUGCCAGCAGGGAAGUCGCA
((((((((((..(((........))).........)))).....(((...(..........)..)))..)))))).
((((((((((..(((........))).........)))).....(((..((..........)).)))..)))))).
>pdb2hvy1E
GGGUCCGCCUUGAGUGCCCGGGUGAGAAGCAUGAUCCCGGGUAAUUAUGGCGGACCCACAG
(((((((((......(((((((.............)))))))......)))))))))....
(((((((((......(((((((.............)))))))......)))))))))....
>pdb2hw81B
GGGGUGAAGGAGGCUUCGGCCGCGAAACUUCACCCC
(((((((((..(((....)))......)))))))))
(((((((((..(((....)))......)))))))))
>pdb2i821E
GAGGGGAUGAAAAUCCCCUC
(((((((......)))))))
(((((((......)))))))
>pdb2ipy1D
GUUCUUGCUUCAACAGUGUUUGAACGGAAC
(((((.(.((((((...).)))))))))))
(((((.(.(((((......)))))))))))
>pdb2izn1R
AUCGCGAUUACGGAU
(((.((....)))))
(((.((....)))))
>pdb2jlt1A
GGUCGGUCCCAGACGACC
((.((........)).))
((.((........)).))
>pdb2jlt1B
GGAGCCUGGGAGCUCC
((.((......)).))
((.((......)).))
>pdb2nqp1F
CCGGAUGGUGGAAUCGGUAGACACAAGGGAUAAUCCCUCGGCGUGCUGUGCGGGUUCAAGUCCCGCUCCGG
..(((..(((......{....))).(((((...))))).(((..)))...(.((..}....)).).)))..
..(((..(((...........))).(((((...))))).(((..)))...((((.......)))).)))..
>pdb2nr01E
CCGAGGUGGUGGAAUUGGUAGACACGCUACCUUGAGGUGGUAGUGCCCAAUAGGGCUUACGGGUUCAAGUCCCGUCCUCGG
...(((..(((......{....)))((((((.......))))))(((......)))..(((((..}....))))))))...
...(((..(((...........)))((((((.......))))))(((......)))..(((((.......))))))))...
>pdb2nre1F
AGGUGGUGGAAUUGGUAGACACGCUACCGGUAGUUACGGGUUCAAGUCCCGUCCUC
.((..(.(...........).)(..((()))..).((.((.......)).))))..
.((..(((...........)))((((....)))).((.((.......)).))))..
>pdb2nue1C
GGGACAAGCGCAAGGUCAUUCGCAAGAGUGGCCUUGCGCUUGUCCC
(((((((((((((((((((((....)))))))))))))))))))))
(((((((((((((((((((((....)))))))))))))))))))))
>pdb2oeu1A
GGAUGUACUACCAGCUGAUGAGUCCCAAAUAGGACGAAACGCC
..............(....).((((......))))........
.....................((((......))))........
>pdb2oiu1Q
GGACCUCGGCGAAAGCCGUUCGACCAGCGAAAGCUCUUAGACAGGAGGUUAGGUGCUCCGAAAGGAGCACU
.(((((((((....)))(.((....(((....)))....)))..)))))).((((((((....))))))))
.(((((((((....)))..((....(((....)))....))...)))))).((((((((....))))))))
>pdb2ozb1C
AUCGUAGCCAAUGAGGUUUAUCCGAGGCGCGAU
(((((.(((.....((.....))..))))))))
(((((.(((.....((.....))..))))))))
>pdb2pjp1B
GGCGGUUGCAGGUCUGCACCGCC
(((((.(((((..))))))))))
(((((.(((((..))))))))))
>pdb2ply1E
GGCGUUGCCGGUCUGGCAACGCC
((((((((((..).)))))))))
((((((((((...))))))))))
>pdb2pxb1B
GGUGCUGUUUACCAGGUCAGGUCCGAAAGGAAGCAGCCAAGGCAGUGCC
((((((((((....(((....(((....)))....))).))))))))))
((((((((((....(((....(((....)))....))).))))))))))
>pdb2qus1A
GGGAGCCCUGUCACCGGAUGUGCUUUCCGGUCUGAUGAGUCCGUGAGGACAAAACAGGGCUCCCGAAUU
.((((((((((.((((((.....{.))))))(....).((((...}))))...))))))))))......
.((((((((((.((((((.......)))))).......((((....))))...))))))))))......
>pdb2quw1B
ACCGGAUGUGCUUUCCGGUCUGAUGAGUCCGUGAGGACAAAACAGGGCUCCCGAAUU
((((((.....{.))))))(....).((((...}))))...................
((((((.......)))))).......((((....))))...................
>pdb2qux1F
GGCACAGAAGAUAUGGCUUCGUGCC
(((((.((((......)))))))))
(((((.((((......)))))))))
>pdb2r931R
UGAUUCUCGGAAUC
.((((((.))))))
.(((((...)))))
>pdb2tra1A
UCCGUGAUAGUUUAAUGGUCAGAAUGGGCGCUUGUCGCGUGCCAGAUCGGGGUUCAAUUCCCCGUCGCGGAGC
(((((((..(((.....{....))).(((((.......))))).....((((..}....)))).)))))))..
(((((((..(((..........))).(((((.......))))).....((((.......)))).)))))))..
>pdb2vpl1B
GGAGUGAAGGAGGCUCGCGAACUCGCGAAGCCGAGAAACUUCACUCCC
(((((((((..((((((........)).))))......))))))))).
(((((((((..((((((........)).))))......))))))))).
>pdb2w2h1R
GCUCAGAUUCUGCGGUCUGAGC
(.(..(.(......).)..).)
(((..(((......)))..)))
>pdb2zjr1Y
CACCCCCGUGCCCAUAGCACUGUGGAACCACCCCACCCCAUGCCGAACUGGGUCGUGAAACACAGCAGCGCCAAUGAUACUCGGACCGCAGGGUCCCGGAAAAGUCGGUCAGCGCGGGGGUU
.((((((((((.....((.(((((....(((((((...(.....)...))))..)))...)))))..)).((.......((.(((((....))))).)).......))...)))))))))).
.((((((((((.....((.(((((....(((((((.............))))..)))...)))))..)).((.......((.(((((....))))).)).......))...)))))))))).
>pdb2zni1D
GGGGGGUGGAUCGAAUAGAUCACACGGACUCUAAAUUCGUGCAGGCGGGUGAAACUCCCGUACUCCCCGCCA
(((((((.((((...{.)))).(((((.........)))))...(((((..}....))))))))))))....
(((((((.((((.....)))).(((((.........)))))...(((((.......))))))))))))....
>pdb2zue1B
GGACCGGUAGCCUAGCCAGGACAGGGCGGCGGCCUCCUAAGCCGCAGGUCCGGGGUUCAAAUCCCCGCCGGUCCG
(((((((..((((......{...)))).(((((.......))))).....(((((..}....)))))))))))).
(((((((..((((..........)))).(((((.......))))).....(((((.......)))))))))))).
>pdb2zy61A
GCCCGGAUAGUGUCCUUGGGAAACCGAGUCCGGGCACC
(((((((..(.(...........))...)))))))...
(((((((....((.........))....)))))))...
>pdb2zzm1B
GCAGGGGUCGCCAAGCCUGGCCAAAGGCGCUGGGCCUAGGACCCAGUCCCGUAGGGGUUCCAGGGUUCAAAUCCCUGCCCCUGC
....(((..(((.......{.....)))((((((.......))))))(((....)))...(..((..}....))..))))....
....(((..(((.............)))((((((.......))))))(((....)))...(((((.......))))))))....
>pdb2zzn1C
GCCGGGGUAGUCUAGGGGCUAGGCAGCGGACUGCAGAUCCGCCUUACGUGGGUUCAAAUCCCACCCCCGGC
(((((((..((((....{..)))).(((((.......))))).....(((((..}....))))))))))))
(((((((..((((.......)))).(((((.......))))).....(((((.......))))))))))))
>pdb361d1A
CUGGGCGGGCGACCGCCUGG
...(((((....)))))...
...(((((....)))))...
>pdb361d1B
CUGGGCGGGCGACCGCCUGG
.(.(((((....))))).).
((.(((((....))))).))
>pdb387d1A
UCCGAAGUGCAACGGGAAAAUGCACU
((((........)))..)........
.(((........)))...........
>pdb3a2k1C
GGACCUUUAGCUCAGUUGGUUAGAGCAGACGGCUCAUAACCGUCCGGCCGUAGGUUCGAGUCCUACAAGGUCCACCA
(((((((..((((.....{...)))).(((((.......))))).....(((((..}....))))))))))))....
(((((((..((((.........)))).(((((.......))))).....(((((.......))))))))))))....
>pdb3a3a1A
GCCCGGAUGAUCCUCAGUGGUCUGGGGUGCAGGCUUCAAACCUGUAGCUGUCUAGCGACAGAGUGGUUCAAUUCCACCUUUCGGGC
(((((((.(..((((((..{.))))))((((((.......)))))).(((((....))))).((((..}....))))).)))))))
(((((((....((((((....))))))((((((.......)))))).(((((....))))).((((.......))))..)))))))
>pdb3b311A
GGUUAUUCAGAUUAGGUAGUCGAAUGACC
((((((((.((........))))))))))
((((((((.((........))))))))))
>pdb3bt71D
GCUGUGUUCGAUCCACAGC
((((((.......))))))
((((((.......))))))
>pdb3cul1D
GGAUGGCGAAAGCCAUUUCCGCAGGCCCCAUUGCACUCCGGGGUAUUGGCGUUAGGUGGUGGUACGAGGUUCGAAUCCUCGUACCGCAGCCA
.((((((....))))))..(((..(((((..........)))))....)))...(((.(((((((((((.......))))))))))).))).
.((((((....))))))..(((..(((((..........)))))....)))...(((.(((((((((((.......))))))))))).))).
>pdb3cw51A
CGCGGGGUGGAGCAGCCUGGUAGCUCGUCGGGCUCAUAACCCGAAGAUCGUCGGUUCAAAUCCGGCCCCCGCAACCA
.((((((..((((......{..)))).(((((.......))))).....(((((..}....))))))))))).....
.((((((..((((.........)))).(((((.......))))).....(((((.......))))))))))).....
>pdb3d2v1B
GGGACCAGGGGUGCUUGUUCACAGGCUGAGAAAGUCCCUUUGAACCUGAACAGGGUAAUGCCUGCGCAGGGAGUGUC
..((((((((..(((((....))))).........)))).....(((...((((......))))...)))..).)))
..((((((((..(((((....))))).........)))).....(((...((((......))))...)))..).)))
>pdb3dh31H
AGAACGUCGUGAGACAGUUCGG
.....(((....))).......
.....(((....))).......
>pdb3dvz1A
UGCUCCUAGUACGAGAGGACCGGAGUG
.(((((.....(....)....))))).
.(((((...............))))).
>pdb3e5c1A
GUUCCCGAAAGGAUGGCGGAAACGCCAGAUGCCUUGUAACCGAAAGGGGGAAU
.(((((..((((.(((((....)))))....))))....((....))))))).
.(((((..((((.(((((....)))))....))))....((....))))))).
>pdb3egz1B
GAGGGAGAGGUGAAGAAUACGACCACCUAGGUACCAUUGCACUCCGGUACCUAAAACAUACCCUC
(((((...((((...........))))((((((((..........)))))))).......)))))
(((((...((((...........))))((((((((..........)))))))).......)))))
>pdb3epj1E
CUCGUAUGGCGCAGUGGUAGCGCAGCAGAUUGCAAAUCUGUUGGUCCUUAGUUCGAUCCUGAGUGCGAG
((((((..((((....{..)))).((((((.....)))))).....(((((..}....)))))))))))
((((((..((((.......)))).((((((.....)))))).....(((((.......)))))))))))
>pdb3f4g1X
GGAUCUUCGGGGCAGGGUGAAAUUCCCGACCGGUGGUAUAGUCCACGAAAGCUU
..............(((.......))).....((((......))))........
..............(((.......))).....((((......))))........
>pdb3f4g1Y
GCUUUGAUUUGGUGAAAUUCCAAAACCGACAGUAGAGUCUGGAUGAGAGAAGAUUC
.......(((((.......))))).....(((......)))...............
.......(((((.......))))).....(((......)))...............
>pdb3foz1C
GCCCGGAUAGCUCAGUCGGUAGAGCAGGGGAUUGAAAAUCCCCGUGUCCUUGGUUCGAUUCCGAGUCUGGGCAC
(((((((..((((.....{..)))).((((((.....)))))).....(((((..}....))))))))))))..
(((((((..((((........)))).((((((.....)))))).....(((((.......))))))))))))..
>pdb3gs51A
UCCCAGUCCACCGCGGUGAGAAGGG
.(((....((((()))))....)))
.(((....(((....)))....)))
>pdb3gs51C
GGCAGAGAAACACACGAUCGUGGUACAUUACCUGCC
(((((...(...((((()))))......)..)))))
(((((...((..(((....))).....))..)))))
>pdb3hax1E
GGGUCCGCCUUGAGUGCCCGGGUGAGAGCAUGAUCCCGGGUAAUUAUGGCGGACCCACAG
(((((((((......(((((((............)))))))......)))))))))....
(((((((((......(((((((............)))))))......)))))))))....
