# Supplementary material for: Lost in folding space? Comparing four variants of the thermodynamic model for RNA secondary structure prediction
Source: BMC Bioinformatics. 2011 Nov 3;12:429. doi: 10.1186/1471-2105-12-429 (PMC3293930; doi:10.1186/1471-2105-12-429)
Supplement: Additional file 3 — Source Code of all models. The archive "fold-grammars.tgz" hold source code for all four models (NoDangle, OverDangle, MicroState and MacroState) in the Advanced Dynamic Programming language Bellman's GAP. Please see the enclosed readme file for further instructions on how to compile binaries. [file 1471-2105-12-429-S3.TGZ]

Archive with 109 entries (97 files):
- fold-grammars
- fold-grammars/nodangle.gap
- fold-grammars/sampling_wrapper.pl
- fold-grammars/macrostate.gap
- fold-grammars/overdangle.gap
- fold-grammars/microstate.gap
- fold-grammars/Misc
- fold-grammars/Misc/runTest.pl
- fold-grammars/macrostateCenter.gap
- fold-grammars/Grammars
- fold-grammars/Grammars/gra_macrostate.gap
- fold-grammars/Grammars/gra_macrostate_centers.gap
- fold-grammars/Grammars/gra_microstate.gap
- fold-grammars/Grammars/gra_overdangle.gap
- fold-grammars/Grammars/gra_nodangle.gap
- fold-grammars/pfunc_filter_macrostate.hh
- fold-grammars/structure2shape.gap
- fold-grammars/README.txt
- fold-grammars/Algebras
- fold-grammars/Algebras/alg_dotBracket.gap
- fold-grammars/Algebras/alg_centers.gap
- fold-grammars/Algebras/alg_pfunc.gap
- fold-grammars/Algebras/alg_pfunc_macrostate.gap
- fold-grammars/Algebras/alg_mfe_macrostate.gap
- fold-grammars/Algebras/alg_mfe.gap
- fold-grammars/Algebras/alg_hishapes.gap
- fold-grammars/Algebras/alg_shapes.gap
- fold-grammars/pfunc_filter_foldrna.hh
- fold-grammars/Signatures
- fold-grammars/Signatures/sig_foldrna.gap
- fold-grammars/pfunc_answer_macrostate.hh
- fold-grammars/.hg
- fold-grammars/.hg/hgrc
- fold-grammars/.hg/branch
- fold-grammars/.hg/store
- fold-grammars/.hg/store/undo
- fold-grammars/.hg/store/fncache
- fold-grammars/.hg/store/00changelog.i
- fold-grammars/.hg/store/data
- fold-grammars/.hg/store/data/pkiss.hh.i
- fold-grammars/.hg/store/data/stacklen__test.cc.i
- fold-grammars/.hg/store/data/pfunc__filter__macrostate.hh.i
- fold-grammars/.hg/store/data/pfunc__filter__rnashapes.hh.i
- fold-grammars/.hg/store/data/overdangle.gap.i
- fold-grammars/.hg/store/data/macrostate.gap.i
- fold-grammars/.hg/store/data/sampling__wrapper.pl.i
- fold-grammars/.hg/store/data/pfunc__filter__foldrna.hh.i
- fold-grammars/.hg/store/data/stefan.gap.i
- fold-grammars/.hg/store/data/microstates.gap.i
- fold-grammars/.hg/store/data/microstate.gap.i
- fold-grammars/.hg/store/data/nodangle.gap.i
- fold-grammars/.hg/store/data/pknots_r_g.gap.i
- fold-grammars/.hg/store/data/_grammars
- fold-grammars/.hg/store/data/_grammars/gra__overdangle.gap.i
- fold-grammars/.hg/store/data/_grammars/gra__macrostate__centers.gap.i
- fold-grammars/.hg/store/data/_grammars/gra__microstate.gap.i
- fold-grammars/.hg/store/data/_grammars/gra__macrostates.gap.i
- fold-grammars/.hg/store/data/_grammars/gra__microstates.gap.i
- fold-grammars/.hg/store/data/_grammars/gra__macrostate.gap.i
- fold-grammars/.hg/store/data/_grammars/gra__nodangle.gap.i
- fold-grammars/.hg/store/data/structure2shape.gap.i
- fold-grammars/.hg/store/data/pfunc__rnashapes__answer.hh.i
- fold-grammars/.hg/store/data/canonicals.gap.i
- fold-grammars/.hg/store/data/pkenergy.hh.i
- fold-grammars/.hg/store/data/_signatures
- fold-grammars/.hg/store/data/_signatures/sig__rnashapes.gap.i
- fold-grammars/.hg/store/data/_signatures/sig__rnafold.gap.i
- fold-grammars/.hg/store/data/_signatures/sig__foldrna.gap.i
- fold-grammars/.hg/store/data/pf__filter__rnashapes.hh.i
- fold-grammars/.hg/store/data/pfunc__filter__rnafold.hh.i
- fold-grammars/.hg/store/data/pf__filter__rnafold.hh.i
- fold-grammars/.hg/store/data/stacklenmain.cc.i
- fold-grammars/.hg/store/data/_misc
- fold-grammars/.hg/store/data/_misc/run_test.pl.i
- fold-grammars/.hg/store/data/macrostates.gap.i
- fold-grammars/.hg/store/data/_r_e_a_d_m_e.txt.i
- fold-grammars/.hg/store/data/wuchty98.gap.i
- fold-grammars/.hg/store/data/_algebras
- fold-grammars/.hg/store/data/_algebras/alg__hishapes.gap.i
- fold-grammars/.hg/store/data/_algebras/alg__pfunc__macrostate.gap.i
- fold-grammars/.hg/store/data/_algebras/alg__rnashapes__mfe.gap.i
- fold-grammars/.hg/store/data/_algebras/alg__mfe__macrostate.gap.i
- fold-grammars/.hg/store/data/_algebras/alg__rnashapes__shapes.gap.i
- fold-grammars/.hg/store/data/_algebras/alg__rnashapes__dot_bracket.gap.i
- fold-grammars/.hg/store/data/_algebras/alg__rnafold__shapes.gap.i
- fold-grammars/.hg/store/data/_algebras/alg__rnafold__dot_bracket.gap.i
- fold-grammars/.hg/store/data/_algebras/alg__rnafold__pfunc.gap.i
- fold-grammars/.hg/store/data/_algebras/alg__rnafold__mfe.gap.i
- fold-grammars/.hg/store/data/_algebras/alg__rnashapes__centers.gap.i
- fold-grammars/.hg/store/data/_algebras/alg__dot_bracket.gap.i
- fold-grammars/.hg/store/data/_algebras/alg__centers.gap.i
- fold-grammars/.hg/store/data/_algebras/alg__rnashapes__pfunc.gap.i
- fold-grammars/.hg/store/data/_algebras/alg__pfunc.gap.i
- fold-grammars/.hg/store/data/_algebras/alg__mfe.gap.i
- fold-grammars/.hg/store/data/_algebras/alg__shapes.gap.i
- fold-grammars/.hg/store/data/pf__filter__small.hh.i
- fold-grammars/.hg/store/data/stacklen.hh.i
- fold-grammars/.hg/store/data/pfunc__answer__macrostate.hh.i
- fold-grammars/.hg/store/data/macrostate_center.gap.i
- fold-grammars/.hg/store/data/jens.gap.i
- fold-grammars/.hg/store/00manifest.i
- fold-grammars/.hg/00changelog.i
- fold-grammars/.hg/undo.desc
- fold-grammars/.hg/undo.branch
- fold-grammars/.hg/branchheads.cache
- fold-grammars/.hg/tags.cache
- fold-grammars/.hg/dirstate
- fold-grammars/.hg/undo.dirstate
- fold-grammars/.hg/requires
