# Supplementary material for: Lost in folding space? Comparing four variants of the thermodynamic model for RNA secondary structure prediction
Source: BMC Bioinformatics. 2011 Nov 3;12:429. doi: 10.1186/1471-2105-12-429 (PMC3293930; doi:10.1186/1471-2105-12-429)
Supplement: Additional file 3 — Source Code of all models. The archive "fold-grammars.tgz" hold source code for all four models (NoDangle, OverDangle, MicroState and MacroState) in the Advanced Dynamic Programming language Bellman's GAP. Please see the enclosed readme file for further instructions on how to compile binaries. [file 1471-2105-12-429-S3.TGZ › fold-grammars/macrostate.gap]

import rna
import pfunc_answer_macrostate
import pfunc_filter_macrostate

input rna

type pfanswer = extern
type mfeanswer = (int energy, Subsequence firstStem, Subsequence lastStem)
type mfeanswer_dbg = (int energy, Subsequence firstStem, Subsequence lastStem, string rep)
type mfeanswer_v2 = (int energy, Subsequence firstStem, Subsequence lastStem, Subsequence subword, string rep)
type shape_t = shape
type base_t = extern
type Rope = extern

include "Signatures/sig_foldrna.gap"
include "Algebras/alg_pfunc_macrostate.gap"
include "Algebras/alg_mfe_macrostate.gap"
include "Algebras/alg_dotBracket.gap"
include "Algebras/alg_shapes.gap"
include "Algebras/alg_centers.gap"
include "Algebras/alg_hishapes.gap"

algebra count auto count ;
algebra enum auto enum ;

include "Grammars/gra_macrostate.gap"

//start: instances used in the FoldingSpaces paper
//~ instance shape5pfx = gra_macrostate ((alg_shape5 * alg_pfunc_macrostate) suchthat p_func_filter_all);
//~ instance shape4pfx = gra_macrostate ((alg_shape4 * alg_pfunc_macrostate) suchthat p_func_filter_all);
//~ instance shape3pfx = gra_macrostate ((alg_shape3 * alg_pfunc_macrostate) suchthat p_func_filter_all);
//~ instance shape2pfx = gra_macrostate ((alg_shape2 * alg_pfunc_macrostate) suchthat p_func_filter_all);
//~ instance shape1pfx = gra_macrostate ((alg_shape1 * alg_pfunc_macrostate) suchthat p_func_filter_all);

instance shape5mfepfxpp = gra_macrostate (((alg_shape5 * (alg_mfe_macrostate % alg_pfunc_macrostate)) suchthat p_func_filter_allPP) * alg_dotBracket);  //always compile with --kbacktrace !
instance shape4mfepfxpp = gra_macrostate (((alg_shape4 * (alg_mfe_macrostate % alg_pfunc_macrostate)) suchthat p_func_filter_allPP) * alg_dotBracket);  //always compile with --kbacktrace !
instance shape3mfepfxpp = gra_macrostate (((alg_shape3 * (alg_mfe_macrostate % alg_pfunc_macrostate)) suchthat p_func_filter_allPP) * alg_dotBracket);  //always compile with --kbacktrace !
instance shape2mfepfxpp = gra_macrostate (((alg_shape2 * (alg_mfe_macrostate % alg_pfunc_macrostate)) suchthat p_func_filter_allPP) * alg_dotBracket);  //always compile with --kbacktrace !
instance shape1mfepfxpp = gra_macrostate (((alg_shape1 * (alg_mfe_macrostate % alg_pfunc_macrostate)) suchthat p_func_filter_allPP) * alg_dotBracket);  //always compile with --kbacktrace !

instance mfeshape5pp = gra_macrostate(alg_mfe_macrostate * alg_shape5 * alg_dotBracket);
instance mfeshape4pp = gra_macrostate(alg_mfe_macrostate * alg_shape4 * alg_dotBracket);
instance mfeshape3pp = gra_macrostate(alg_mfe_macrostate * alg_shape3 * alg_dotBracket);
instance mfeshape2pp = gra_macrostate(alg_mfe_macrostate * alg_shape2 * alg_dotBracket);
instance mfeshape1pp = gra_macrostate(alg_mfe_macrostate * alg_shape1 * alg_dotBracket);

instance count = gra_macrostate (count);
//stop: instances used in the FoldingSpaces paper

//start: instances used in for RapidShapes
instance pf = gra_macrostate ( alg_pfunc_macrostate ) ;
//~ instance shape5pfx = gra_macrostate ((alg_shape5 * alg_pfunc_macrostate) suchthat p_func_filter_all);
//~ instance shape4pfx = gra_macrostate ((alg_shape4 * alg_pfunc_macrostate) suchthat p_func_filter_all);
//~ instance shape3pfx = gra_macrostate ((alg_shape3 * alg_pfunc_macrostate) suchthat p_func_filter_all);
//~ instance shape2pfx = gra_macrostate ((alg_shape2 * alg_pfunc_macrostate) suchthat p_func_filter_all);
//~ instance shape1pfx = gra_macrostate ((alg_shape1 * alg_pfunc_macrostate) suchthat p_func_filter_all);
//stop: instances used in for RapidShapes


instance enum = gra_macrostate ( enum ) ;

instance mfe = gra_macrostate ( alg_mfe_macrostate ) ;
instance ppmfe = gra_macrostate ( alg_dotBracket * alg_mfe_macrostate ) ;
instance mfepp = gra_macrostate ( alg_mfe_macrostate * alg_dotBracket ) ;

instance mfev2 = gra_macrostate ( alg_mfeV2_macrostate ) ;
instance ppmfev2 = gra_macrostate ( alg_dotBracket * alg_mfeV2_macrostate ) ;
instance mfev2pp = gra_macrostate ( alg_mfeV2_macrostate * alg_dotBracket ) ;

instance pretty = gra_macrostate ( alg_dotBracket ) ;
instance shape5 = gra_macrostate ( alg_shape5 ) ;

instance shape5mfe = gra_macrostate ( alg_shape5 * alg_mfe_macrostate ) ;

instance shape5pf = gra_macrostate (alg_shape5 * alg_pfunc_macrostate);
instance mfepppf = gra_macrostate( alg_mfe_macrostate * (alg_dotBracket * alg_pfunc_macrostate) ) ;


// avoid use of hashtable: because of filterering #classes is
// relatively small -> constant factor of hashtable is
// significant in this usecase
//instance shape5pfx = gra_macrostate ((alg_shape5 * p_func_filter_me)
//                                     suchthat pf_filter);


instance shape5pfxall = gra_macrostate ((alg_shape5 * alg_pfunc_macrostate) suchthat p_func_filter_1_all);


instance pfsampleshape = gra_macrostate ( ( (alg_pfunc_macrostate | alg_pfunc_macrostate_id ) * alg_shape5 ) suchthat sample_filter_pf ) ; //compile with --sample !

instance pfsampleshape5all = gra_macrostate ( ( (alg_pfunc_macrostate | alg_pfunc_macrostate_id ) * alg_shape5 ) suchthat sample_filter_pf_all ) ; //compile with --sample !
instance pfsampleshape4all = gra_macrostate ( ( (alg_pfunc_macrostate | alg_pfunc_macrostate_id ) * alg_shape4 ) suchthat sample_filter_pf_all ) ; //compile with --sample !
instance pfsampleshape3all = gra_macrostate ( ( (alg_pfunc_macrostate | alg_pfunc_macrostate_id ) * alg_shape3 ) suchthat sample_filter_pf_all ) ; //compile with --sample !
instance pfsampleshape2all = gra_macrostate ( ( (alg_pfunc_macrostate | alg_pfunc_macrostate_id ) * alg_shape2 ) suchthat sample_filter_pf_all ) ; //compile with --sample !
instance pfsampleshape1all = gra_macrostate ( ( (alg_pfunc_macrostate | alg_pfunc_macrostate_id ) * alg_shape1 ) suchthat sample_filter_pf_all ) ; //compile with --sample !

instance pfsampleshrep = gra_macrostate ( ( (alg_pfunc_macrostate | alg_pfunc_macrostate_id ) * (alg_shape5 * alg_mfe_macrostate * alg_dotBracket) ) suchthat sample_filter_pf ) ; //compile with --sample !


instance shapemfepf = gra_macrostate ( alg_shape5 * ( alg_mfe_macrostate % alg_pfunc_macrostate ) * alg_dotBracket ) ;


instance shapemfepp = gra_macrostate ( (alg_shape5 * alg_mfe_macrostate) * alg_dotBracket ) ;

instance shape5mfepp = gra_macrostate ( alg_mfe_macrostate * (alg_shape5 * alg_dotBracket));

instance hc = gra_macrostate ( alg_helix_centers ) ;
instance mfehc =  gra_macrostate ( alg_mfe_macrostate * alg_helix_centers );
instance hcmfe =  gra_macrostate ( alg_helix_centers * alg_mfe_macrostate ) ;
instance mfehcpp =  gra_macrostate ( (alg_mfe_macrostate * alg_helix_centers) * alg_dotBracket );

instance hcmfepp =  gra_macrostate ( alg_helix_centers * (alg_dotBracket * alg_mfe_macrostate) ); // XXX use hcmfepp2 instead - currently optimization pass does not change the product-tree
instance hcmfepp2 =  gra_macrostate ( (alg_helix_centers * alg_mfe_macrostate) * alg_dotBracket );
instance hcpp = gra_macrostate ( alg_helix_centers * alg_dotBracket ) ;

instance hairpinCenterJan = gra_macrostate ( alg_hairpinCenter5 * (alg_dotBracket * alg_mfe_macrostate) );

instance s5mp = gra_macrostate ( alg_shape5 * ( alg_mfe_macrostate % alg_pfunc_macrostate ) ) ;
instance check = gra_macrostate ( alg_shape5 * alg_pfunc_macrostate);


//Instances for Jiabin Huang's helix centers
	// gapc hix.gap -i hix_h_mfepfx -o hix_h_mfepfx.cc -t --kbacktrack --kbest ==> a lot faster (0m1.199s for k=100)
	// gapc hix.gap -i hix_h_mfepfx -o hix_h_mfepfx.cc -t --kbest ==> very very slow ( 0m41.506s for k=100)
	instance hix_b_mfepfx = gra_macrostate(alg_hishape_b * (alg_mfe_macrostate % alg_pfunc_macrostate) * alg_dotBracket);    // consider hairpin, multi-, bulge- and internal-loops, additionally add a 'b' to end of bulge- and internal-loops
	instance hix_m_mfepfx = gra_macrostate(alg_hishape_m * (alg_mfe_macrostate % alg_pfunc_macrostate) * alg_dotBracket);    // consider both hairpin- and multiloops, additionally add a 'm' to end of multiloops
	instance hix_h_mfepfx = gra_macrostate(alg_hishape_h * (alg_mfe_macrostate % alg_pfunc_macrostate) * alg_dotBracket);    // only consider hairpin-loops
	instance hix_mfe = gra_macrostate((alg_hishape_h/alg_mfe_macrostate) * alg_dotBracket);    // only consider hairpin-loops
	instance p_func = gra_macrostate (alg_pfunc_macrostate);
