# Supplementary material for: Lost in folding space? Comparing four variants of the thermodynamic model for RNA secondary structure prediction
Source: BMC Bioinformatics. 2011 Nov 3;12:429. doi: 10.1186/1471-2105-12-429 (PMC3293930; doi:10.1186/1471-2105-12-429)
Supplement: Additional file 3 — Source Code of all models. The archive "fold-grammars.tgz" hold source code for all four models (NoDangle, OverDangle, MicroState and MacroState) in the Advanced Dynamic Programming language Bellman's GAP. Please see the enclosed readme file for further instructions on how to compile binaries. [file 1471-2105-12-429-S3.TGZ › fold-grammars/microstate.gap]

import rna
import pfunc_filter_foldrna

input rna

type base_t = extern
type Rope = extern
type shape_t = shape

include "Signatures/sig_foldrna.gap"
include "Algebras/alg_dotBracket.gap"
include "Algebras/alg_shapes.gap"

algebra count auto count;
algebra enum auto enum;

include "Algebras/alg_mfe.gap"
include "Algebras/alg_pfunc.gap"

include "Grammars/gra_microstate.gap"

//start: instances used in the FoldingSpaces paper
instance shape5pfx = gra_microstate ((alg_shape5 * alg_pfunc) suchthat pfunc_filter);
instance shape4pfx = gra_microstate ((alg_shape4 * alg_pfunc) suchthat pfunc_filter);
instance shape3pfx = gra_microstate ((alg_shape3 * alg_pfunc) suchthat pfunc_filter);
instance shape2pfx = gra_microstate ((alg_shape2 * alg_pfunc) suchthat pfunc_filter);
instance shape1pfx = gra_microstate ((alg_shape1 * alg_pfunc) suchthat pfunc_filter);

instance shape5mfepfxpp = gra_microstate (((alg_shape5 * (alg_mfe % alg_pfunc)) suchthat pfunc_filter_allPP) * alg_dotBracket);  //must be compiled with --kbacktrace !
instance shape4mfepfxpp = gra_microstate (((alg_shape4 * (alg_mfe % alg_pfunc)) suchthat pfunc_filter_allPP) * alg_dotBracket);  //must be compiled with --kbacktrace !
instance shape3mfepfxpp = gra_microstate (((alg_shape3 * (alg_mfe % alg_pfunc)) suchthat pfunc_filter_allPP) * alg_dotBracket);  //must be compiled with --kbacktrace !
instance shape2mfepfxpp = gra_microstate (((alg_shape2 * (alg_mfe % alg_pfunc)) suchthat pfunc_filter_allPP) * alg_dotBracket);  //must be compiled with --kbacktrace !
instance shape1mfepfxpp = gra_microstate (((alg_shape1 * (alg_mfe % alg_pfunc)) suchthat pfunc_filter_allPP) * alg_dotBracket);  //must be compiled with --kbacktrace !
                  
instance mfeshape5pp = gra_microstate(alg_mfe * alg_shape5 * alg_dotBracket);
instance mfeshape4pp = gra_microstate(alg_mfe * alg_shape4 * alg_dotBracket);
instance mfeshape3pp = gra_microstate(alg_mfe * alg_shape3 * alg_dotBracket);
instance mfeshape2pp = gra_microstate(alg_mfe * alg_shape2 * alg_dotBracket);
instance mfeshape1pp = gra_microstate(alg_mfe * alg_shape1 * alg_dotBracket);

instance count = gra_microstate (count);
//stop: instances used in the FoldingSpaces paper

//start: instances used in for RapidShapes
instance pf = gra_microstate ( alg_pfunc ) ;
//~ instance shape5pfx = gra_microstate ((alg_shape5 * alg_pfunc) suchthat pfunc_filter);
//~ instance shape4pfx = gra_microstate ((alg_shape4 * alg_pfunc) suchthat pfunc_filter);
//~ instance shape3pfx = gra_microstate ((alg_shape3 * alg_pfunc) suchthat pfunc_filter);
//~ instance shape2pfx = gra_microstate ((alg_shape2 * alg_pfunc) suchthat pfunc_filter);
//~ instance shape1pfx = gra_microstate ((alg_shape1 * alg_pfunc) suchthat pfunc_filter);
//stop: instances used in for RapidShapes


instance pp = gra_microstate (alg_dotBracket);

instance shape5pf = gra_microstate (alg_shape5 * alg_pfunc);
instance mfe = gra_microstate (alg_shape5 * alg_mfe) ;

instance mfepp = gra_microstate (alg_mfe * alg_dotBracket);
instance ppmfe = gra_microstate (alg_dotBracket * alg_mfe);
