# Supplementary material for: Lost in folding space? Comparing four variants of the thermodynamic model for RNA secondary structure prediction
Source: BMC Bioinformatics. 2011 Nov 3;12:429. doi: 10.1186/1471-2105-12-429 (PMC3293930; doi:10.1186/1471-2105-12-429)
Supplement: Additional file 3 — Source Code of all models. The archive "fold-grammars.tgz" hold source code for all four models (NoDangle, OverDangle, MicroState and MacroState) in the Advanced Dynamic Programming language Bellman's GAP. Please see the enclosed readme file for further instructions on how to compile binaries. [file 1471-2105-12-429-S3.TGZ › fold-grammars/Misc/runTest.pl]

#!/usr/bin/env perl

use strict;
use warnings;
use Data::Dumper;

my $STRING = "AAGGUCAAACGGCAAUUUAGCCCUUACCUCGGGACACUAUAAGUGGGGCGUACAGGCGGCGGGUUCAAUAUCAGCGGCUCCGGUAAAUACUCCAGGGUGAUAUGACGAAAAGGUACAGACUAGGCGGUAACUAGCACGCACGCAUGGUAUGGGGCCCUCAAAGGUGGAUUUGCACUCUGAAGCUAAAAAGUUAUUAAGUACCGUGCUGUAUACAUUCCGCCCGAUAUUGGGUGGAAAUGCGCAUCACACUGGUACGACACAUAUGCUUAGAGGACUAGUCGUGAGACGACGACGGUAUUACCAGUAGUGCCUUUUGCGUCCUAGGAGAGUUUAUCUAUGCGGCGGGCCUUCCAUUCUUCAUAACUACGCAUUAGAACGUAAUACGAUGGCGUUGUCCUAUUCUGAUAUGAUAGUUCACAAAAGAUUACACCAUCUUUAGCGAUAUCAGUUCAAACCAUAGCUGGUGGAAAUCACACACCGGGACCGUCAAGUAGUGACCCUCCAGGAAUCCUCACACUAUGUGUGGUCAAUAUUGACAACUCAGUCAUUCGUCCCUUAUUGCGACCUCCCUACAGAGACGCCAGCGUUCUUUGGUGUUCUAACCUCGACAUGGGACGCCCGGACCCUCCGCAUGUAGAACCGUUCCAAAAGAAGUAGGACGAAAAACCGCUGCGUCCAAAAGUGCCGGAAAUACACGGCACCGAACUGAGACCCGUAUGUCCUCAUCCUCCAUUACCCGCUAUCCCAACU";
my $minRuntime = 15;

my ($gapInput, $oldDir, $newDir) = @ARGV;

my @instances = ();
open (GAP, $gapInput) || die "can't open GAP input\n";
	while (my $line = <GAP>) {
		if ($line =~ m/^instance\s+(\S+)\s*=/) {
			my $name = $1;
			my ($flags) = ($line =~ m/^instance\s+\S+\s*=.*compiled? with (.*?) !/);
			$flags = "" if (not defined $flags);
			push @instances, {name => $name, flags => $flags};
		}
	}
close (GAP);
#~ print Dumper \@instances; die;

print STDERR "running ".scalar(@instances)." tests:\n";
my @parts = split("/", $gapInput);
my $programName = $parts[$#parts];
my $i = 1;
foreach my $instance (@instances) {
	print STDERR "\ttest ".$i++." of ".@instances." \"$instance->{name}\": ";
	my $gapRunOld = system('cd '.$oldDir.' && gapc -i '.$instance->{name}.' -t '.$instance->{flags}.' '.$programName.' 2> /dev/null');
	my $gccRunOld = system('cd '.$oldDir.' && make -f out.mf 2> /dev/null > /dev/null');

	my $gapRunNew = system('cd '.$newDir.' && gapc -i '.$instance->{name}.' -t '.$instance->{flags}.' '.$programName.' 2> /dev/null');
	my $gccRunNew = system('cd '.$newDir.' && make -f out.mf 2> /dev/null > /dev/null');

	my $seq = "";
	my $memtimeLine = "";
	my $oldMemtimeline = "";
	my $NotEnoughSpace = 'false';
	for (my $seqLength = 10; $seqLength <= length($STRING); $seqLength += 5) {
		$oldMemtimeline = $memtimeLine;
		$seq = substr($STRING, 0, $seqLength);
		my $time = 0;
		foreach my $line (split(m/\n/, qx(ulimit -v 8388608 && cd $oldDir && /vol/pi/bin/memtime64 ./out $seq 2>&1 >result))) {
#~ print STDERR $line."\n";
			if ($line =~ m/^(.+?) user, (.+?) system, /) {
				$time = $1 + $2;
				$memtimeLine = $line;
				last;
			} elsif ($line =~ m/Not enough space/) {
				$seq = substr($STRING, 0, $seqLength-5);
				$NotEnoughSpace = 'true';
				print STDERR "M";
				$memtimeLine = $oldMemtimeline;
				last;
			}
		}
#~ print STDERR Dumper $time;		
		if ($time >= $minRuntime || $NotEnoughSpace eq 'true') {
			last;
		}
	}

	#~ my $outRunOld = system('cd '.$oldDir.' && /vol/pi/bin/memtime64 ./out '.$seq.' > result 2>> times');
	my $outRunOld = system("echo \"".$memtimeLine."\" >> ".$oldDir."/times");
	my $outRunNew = system('cd '.$newDir.' && /vol/pi/bin/memtime64 ./out '.$seq.' > result 2>> times');
	
	if (($gapRunOld ne '0') || ($gapRunNew ne '0') || ($gccRunOld ne '0') || ($gccRunNew ne '0') || ($outRunOld ne '0') || ($outRunNew ne '0')) {
		print STDERR "failed due to execution errors.\n";
	} else {
		my $diff = qx(diff $oldDir/result $newDir/result);
		
		if ($diff ne "") {
			print STDERR "failed due to different results.\n";
		} else {
			print STDERR "passed.\n";
		}
	}
}

 #~ //compiled with --kbacktrace !
 #~ //compiled with --kbacktrace !
 #~ //compiled with --kbacktrace !
 #~ //compiled with --kbacktrace !
 #~ //compiled with --kbacktrace !
