# Supplementary material for: Lost in folding space? Comparing four variants of the thermodynamic model for RNA secondary structure prediction
Source: BMC Bioinformatics. 2011 Nov 3;12:429. doi: 10.1186/1471-2105-12-429 (PMC3293930; doi:10.1186/1471-2105-12-429)
Supplement: Additional file 3 — Source Code of all models. The archive "fold-grammars.tgz" hold source code for all four models (NoDangle, OverDangle, MicroState and MacroState) in the Advanced Dynamic Programming language Bellman's GAP. Please see the enclosed readme file for further instructions on how to compile binaries. [file 1471-2105-12-429-S3.TGZ › fold-grammars/macrostateCenter.gap]

import rna
import pfunc_answer_macrostate
import pfunc_filter_macrostate

input rna

type pfanswer = extern
type mfeanswer = (int energy, Subsequence firstStem, Subsequence lastStem)
type mfeanswer_dbg = (int energy, Subsequence firstStem, Subsequence lastStem, string rep)
type mfeanswer_v2 = (int energy, Subsequence firstStem, Subsequence lastStem, Subsequence subword, string rep)
type shape_t = shape
type base_t = extern
type Rope = extern

signature sig_foldrna(alphabet,answer) {
	answer sadd(Subsequence,answer);
	answer cadd(answer,answer);
	answer cadd_Pr(answer,answer);
	answer cadd_Pr_Pr(answer,answer);
	answer cadd_Pr_Pr_Pr(answer,answer);
	answer ambd(answer,Subsequence,answer);
	answer ambd_Pr(answer,Subsequence,answer);
	answer nil(Subsequence);
	answer edl(Subsequence,answer,Subsequence);
	answer edr(Subsequence,answer,Subsequence);
	answer edlr(Subsequence,answer,Subsequence);
	answer drem(Subsequence,answer,Subsequence);
	answer sr(Subsequence,answer,Subsequence);
	answer hlTag(Subsequence,Subsequence,Subsequence,Subsequence,Subsequence);
	answer hl(Subsequence,Subsequence,Subsequence,Subsequence,Subsequence);
	answer bl(Subsequence, Subsequence, Subsequence, answer, Subsequence, Subsequence);
	answer br(Subsequence, Subsequence, answer, Subsequence, Subsequence, Subsequence);
	answer il(Subsequence, Subsequence, Subsequence, answer, Subsequence, Subsequence, Subsequence);
	answer ml(Subsequence,Subsequence,answer,Subsequence,Subsequence);
	answer mldr(Subsequence,Subsequence,answer,Subsequence,Subsequence,Subsequence);
	answer mladr(Subsequence,Subsequence,answer,Subsequence,Subsequence,Subsequence);
	answer mldlr(Subsequence,Subsequence,Subsequence,answer,Subsequence,Subsequence,Subsequence);
	answer mladlr(Subsequence,Subsequence,Subsequence,answer,Subsequence,Subsequence,Subsequence);
	answer mldladr(Subsequence,Subsequence,Subsequence,answer,Subsequence,Subsequence,Subsequence);
	answer mladldr(Subsequence,Subsequence,Subsequence,answer,Subsequence,Subsequence,Subsequence);
	answer mldl(Subsequence,Subsequence,Subsequence,answer,Subsequence,Subsequence);
	answer mladl(Subsequence,Subsequence,Subsequence,answer,Subsequence,Subsequence);
	answer addss(answer,Subsequence);
	answer ssadd(Subsequence,answer);
	answer trafo(answer);
	answer incl(answer);
	answer combine(answer,answer);
	answer acomb(answer,Subsequence,answer);
	choice [answer] h([answer]);
}

algebra alg_pfunc_macrostate implements sig_foldrna(alphabet = char, answer = pfanswer) {
	pfanswer sadd(Subsequence lb,pfanswer e) {
		pfanswer res = e;
		
		res.pf.q1 = scale(1) * e.pf.q1;
		res.pf.q2 = 0.0;
		res.pf.q3 = 0.0;
		res.pf.q4 = 0.0;
		
		return res;
	}

	pfanswer cadd(pfanswer le,pfanswer re) {
		pfanswer res = le;
		
		res.pf.q1 = le.pf.q1 * re.pf.q1;
		res.pf.q2 = 0.0;
		res.pf.q3 = 0.0;
		res.pf.q4 = 0.0;
		
		return res;
	}

	pfanswer cadd_Pr(pfanswer le,pfanswer re) {
		pfanswer res = le;
		
		res.pf.q1 = le.pf.q1 * sum_elems(re.pf);
		res.pf.q2 = 0.0;
		res.pf.q3 = 0.0;
		res.pf.q4 = 0.0;
		
		return res;
	}

	pfanswer cadd_Pr_Pr(pfanswer le,pfanswer re) {
		pfanswer res = le;
		
		res.pf = mk_tuple(le.firststem, le.pf.q1 * re.pf.q1);
		
		return res;
	}

	pfanswer cadd_Pr_Pr_Pr(pfanswer le,pfanswer re) {
		pfanswer res = le;
		
		res.pf = mk_tuple(le.firststem, le.pf.q1 * sum_elems(re.pf));
		
		return res;
	}

	pfanswer ambd(pfanswer le,Subsequence b,pfanswer re) {
		pfanswer res = le;
		
		res.pf.q1 = scale(1) * check_tuple(le.pf.q1, le.firststem, re.firststem, b, re.pf);
		res.pf.q2 = 0.0;
		res.pf.q3 = 0.0;
		res.pf.q4 = 0.0;
		
		return res;
	}

	pfanswer ambd_Pr(pfanswer le,Subsequence b,pfanswer re) {
		pfanswer res = le;
		
		res.pf = mk_tuple(le.firststem, scale(1) * check_tuple(le.pf.q1, le.firststem, re.firststem, b, re.pf));
		
		return res;
	}

	pfanswer nil(Subsequence loc) {
		pfanswer res;
		
		res.pf.q1 = 1.0;
		res.pf.q2 = 0.0;
		res.pf.q3 = 0.0;
		res.pf.q4 = 0.0;
		res.firststem.i = seq_size(loc);
		res.firststem.j = seq_size(loc);
		res.firststem.seq = loc.seq;
		
		return res;
	}

	pfanswer edl(Subsequence lb,pfanswer e, Subsequence rloc) {
		pfanswer res = e;
		
		res.pf.q1 = scale(1) * e.pf.q1 * mk_pf(dl_energy(e.firststem, e.firststem) + termaupenalty(e.firststem, e.firststem));
		res.pf.q2 = 0.0;
		res.pf.q3 = 0.0;
		res.pf.q4 = 0.0;
		
		return res;
	}

	pfanswer edr(Subsequence lloc, pfanswer e,Subsequence rb) {
		pfanswer res = e;
		
		res.pf.q1 = scale(1) * e.pf.q1 * mk_pf(dr_energy(e.firststem, e.firststem) + termaupenalty(e.firststem, e.firststem));
		res.pf.q2 = 0.0;
		res.pf.q3 = 0.0;
		res.pf.q4 = 0.0;
		
		return res;
	}

	pfanswer edlr(Subsequence lb,pfanswer e,Subsequence rb) {
		pfanswer res = e;
		
		res.pf.q1 = scale(2) * e.pf.q1 * mk_pf(dl_energy(e.firststem, e.firststem) + dr_energy(e.firststem, e.firststem) + termaupenalty(e.firststem, e.firststem));
		res.pf.q2 = 0.0;
		res.pf.q3 = 0.0;
		res.pf.q4 = 0.0;
		
		return res;
	}

	pfanswer drem(Subsequence lloc, pfanswer e, Subsequence rloc) {
		pfanswer res = e;

		res.pf.q1 = e.pf.q1 * mk_pf(termaupenalty(e.firststem, e.firststem));
		res.pf.q2 = 0.0;
		res.pf.q3 = 0.0;
		res.pf.q4 = 0.0;

		return res;
	}

	pfanswer sr(Subsequence lb,pfanswer e,Subsequence rb) {
		pfanswer res = e;
		
		res.firststem.i = lb.i;
		res.firststem.j = rb.j;
		
		res.pf.q1 = scale(2) * e.pf.q1 * mk_pf(sr_energy(res.firststem,res.firststem));
		res.pf.q2 = 0.0;
		res.pf.q3 = 0.0;
		res.pf.q4 = 0.0;
		
		return res;
	}

	pfanswer hlTag(Subsequence llb,Subsequence lb,Subsequence region,Subsequence rb,Subsequence rrb) {
		pfanswer res;
		
		res.firststem.seq = llb.seq;
		res.firststem.i = llb.i;
		res.firststem.j = rrb.j;
		
		Subsequence innerstem;
		innerstem.seq = lb.seq;
		innerstem.i = lb.i;
		innerstem.j = rb.j;
		
		res.pf.q1 = scale(region.j - region.i + 4) * mk_pf(hl_energy(innerstem, innerstem) + sr_energy(res.firststem,res.firststem));
		res.pf.q2 = 0.0;
		res.pf.q3 = 0.0;
		res.pf.q4 = 0.0;
		
		return res;
	}

	pfanswer hl(Subsequence llb,Subsequence lb,Subsequence region,Subsequence rb,Subsequence rrb) {
		pfanswer res;
		
		res.firststem.seq = llb.seq;
		res.firststem.i = llb.i;
		res.firststem.j = rrb.j;
		
		Subsequence innerstem;
		innerstem.seq = lb.seq;
		innerstem.i = lb.i;
		innerstem.j = rb.j;
		
		res.pf.q1 = scale(region.j - region.i + 4) * mk_pf(hl_energy(innerstem, innerstem) + sr_energy(res.firststem,res.firststem));
		res.pf.q2 = 0.0;
		res.pf.q3 = 0.0;
		res.pf.q4 = 0.0;
		
		return res;
	}


	pfanswer bl(Subsequence llb,Subsequence lb,Subsequence lregion,pfanswer e,Subsequence rb,Subsequence rrb) {
		pfanswer res = e;
		
		res.firststem.i = llb.i;
		res.firststem.j = rrb.j;
		
		Subsequence innerstem;
		innerstem.seq = lregion.seq;
		innerstem.i = lregion.i-1;
		innerstem.j = e.firststem.j+1;
		
		res.pf.q1 = scale(lregion.j - lregion.i + 4) * e.pf.q1 * mk_pf(bl_energy(innerstem,lregion,innerstem) + sr_energy(res.firststem,res.firststem));
		res.pf.q2 = 0.0;
		res.pf.q3 = 0.0;
		res.pf.q4 = 0.0;
		
		return res;
	}

	pfanswer br(Subsequence llb,Subsequence lb,pfanswer e,Subsequence rregion,Subsequence rb,Subsequence rrb) {
		pfanswer res = e;
		
		res.firststem.i = llb.i;
		res.firststem.j = rrb.j;
		
		Subsequence innerstem;
		innerstem.seq = rregion.seq;
		innerstem.i = e.firststem.i-1;
		innerstem.j = rregion.j+1;
		
		res.pf.q1 = scale(rregion.j - rregion.i + 4) * e.pf.q1 * mk_pf(br_energy(innerstem, rregion, innerstem) + sr_energy(res.firststem,res.firststem));
		res.pf.q2 = 0.0;
		res.pf.q3 = 0.0;
		res.pf.q4 = 0.0;

		return res;
	}

	pfanswer il(Subsequence llb,Subsequence lb,Subsequence lregion,pfanswer e,Subsequence rregion,Subsequence rb,Subsequence rrb) {
		pfanswer res = e;
		
		res.firststem.i = llb.i;
		res.firststem.j = rrb.j;
		
		res.pf.q1 = scale((lregion.j - lregion.i) + (rregion.j - rregion.i) + 4) * e.pf.q1 * mk_pf(il_energy(lregion, rregion) + sr_energy(res.firststem,res.firststem));
		res.pf.q2 = 0.0;
		res.pf.q3 = 0.0;
		res.pf.q4 = 0.0;
		
		return res;
	}

	pfanswer ml(Subsequence llb,Subsequence lb,pfanswer e,Subsequence rb,Subsequence rrb) {
		pfanswer res = e;
		
		res.firststem.i = llb.i;
		res.firststem.j = rrb.j;
		
		Subsequence innerstem;
		innerstem.seq = lb.seq;
		innerstem.i = lb.i;
		innerstem.j = rb.j;
		
		res.pf.q1 = scale(4) * sum_elems(e.pf) * mk_pf(380 + sr_energy(res.firststem,res.firststem) + termaupenalty(innerstem,innerstem));
		res.pf.q2 = 0.0;
		res.pf.q3 = 0.0;
		res.pf.q4 = 0.0;
		
		return res;
	}
	
	pfanswer mldr(Subsequence llb,Subsequence lb,pfanswer e,Subsequence dr,Subsequence rb,Subsequence rrb) {
		pfanswer res = e;
		
		res.firststem.i = llb.i;
		res.firststem.j = rrb.j;
		
		Subsequence innerstem;
		innerstem.seq = lb.seq;
		innerstem.i = lb.i;
		innerstem.j = rb.j;
		
		res.pf.q1 = scale(5) * sum_elems(e.pf) * mk_pf(380 + dri_energy(innerstem,innerstem) + sr_energy(res.firststem,res.firststem) + termaupenalty(innerstem,innerstem));
		res.pf.q2 = 0.0;
		res.pf.q3 = 0.0;
		res.pf.q4 = 0.0;
		
		return res;
	}

	pfanswer mladr(Subsequence llb,Subsequence lb,pfanswer e,Subsequence dr,Subsequence rb,Subsequence rrb) {
		pfanswer res = e;
		
		res.firststem.i = llb.i;
		res.firststem.j = rrb.j;
		
		Subsequence innerstem;
		innerstem.seq = lb.seq;
		innerstem.i = lb.i;
		innerstem.j = rb.j;
		
		base_t rightdanglingBase = base_t(dr[dr.i]);
		base_t rightmostBaselastStem = base_t(e.firststem[dr.i-1]);
		float amdangle;
		amdangle = (e.pf.q1 + e.pf.q3) * mk_pf(min(dr_dangle_dg( wc_comp(rightmostBaselastStem), rightmostBaselastStem, rightdanglingBase), dri_energy(innerstem,innerstem))) +
			   (e.pf.q2 + e.pf.q4) * mk_pf(min(dr_dangle_dg(wob_comp(rightmostBaselastStem), rightmostBaselastStem, rightdanglingBase), dri_energy(innerstem,innerstem)));
		
		res.pf.q1 = scale(5) * amdangle * mk_pf(380 + sr_energy(res.firststem,res.firststem) + termaupenalty(innerstem,innerstem));
		res.pf.q2 = 0.0;
		res.pf.q3 = 0.0;
		res.pf.q4 = 0.0;
		
		return res;
	}

	pfanswer mldlr(Subsequence llb,Subsequence lb,Subsequence dl,pfanswer e,Subsequence dr,Subsequence rb,Subsequence rrb) {
		pfanswer res = e;
		
		res.firststem.i = llb.i;
		res.firststem.j = rrb.j;
		
		Subsequence innerstem;
		innerstem.seq = lb.seq;
		innerstem.i = lb.i;
		innerstem.j = rb.j;
		
		res.pf.q1 = scale(6) * sum_elems(e.pf) * mk_pf(380 + dli_energy(innerstem,innerstem) + dri_energy(innerstem,innerstem) + sr_energy(res.firststem,res.firststem) + termaupenalty(innerstem,innerstem));
		res.pf.q2 = 0.0;
		res.pf.q3 = 0.0;
		res.pf.q4 = 0.0;
		
		return res;
	}

	pfanswer mladlr(Subsequence llb,Subsequence lb,Subsequence dl,pfanswer e,Subsequence dr,Subsequence rb,Subsequence rrb) {
		pfanswer res = e;
		
		res.firststem.i = llb.i;
		res.firststem.j = rrb.j;
		
		Subsequence innerstem;
		innerstem.seq = lb.seq;
		innerstem.i = lb.i;
		innerstem.j = rb.j;
		
		base_t leftdanglingBase = base_t(dl[dl.i]);
		base_t rightdanglingBase = base_t(dr[dr.i]);
		base_t leftmostBasefirstStem = base_t(e.firststem[dl.i+1]);
		base_t rightmostBaselastStem = base_t(e.firststem[dr.i-1]);
		float amdangle;
		amdangle = e.pf.q1 * mk_pf(min(dl_dangle_dg(leftdanglingBase, leftmostBasefirstStem,  wc_comp(leftmostBasefirstStem)), dli_energy(innerstem,innerstem)) + min(dr_dangle_dg( wc_comp(rightmostBaselastStem), rightmostBaselastStem, rightdanglingBase), dri_energy(innerstem,innerstem))) +
			   e.pf.q2 * mk_pf(min(dl_dangle_dg(leftdanglingBase, leftmostBasefirstStem,  wc_comp(leftmostBasefirstStem)), dli_energy(innerstem,innerstem)) + min(dr_dangle_dg(wob_comp(rightmostBaselastStem), rightmostBaselastStem, rightdanglingBase), dri_energy(innerstem,innerstem))) +
			   e.pf.q3 * mk_pf(min(dl_dangle_dg(leftdanglingBase, leftmostBasefirstStem, wob_comp(leftmostBasefirstStem)), dli_energy(innerstem,innerstem)) + min(dr_dangle_dg( wc_comp(rightmostBaselastStem), rightmostBaselastStem, rightdanglingBase), dri_energy(innerstem,innerstem))) +
			   e.pf.q4 * mk_pf(min(dl_dangle_dg(leftdanglingBase, leftmostBasefirstStem, wob_comp(leftmostBasefirstStem)), dli_energy(innerstem,innerstem)) + min(dr_dangle_dg(wob_comp(rightmostBaselastStem), rightmostBaselastStem, rightdanglingBase), dri_energy(innerstem,innerstem)));
		
		res.pf.q1 = scale(6) * amdangle * mk_pf(380 + sr_energy(res.firststem, res.firststem) + termaupenalty(innerstem,innerstem));
		res.pf.q2 = 0.0;
		res.pf.q3 = 0.0;
		res.pf.q4 = 0.0;
		
		return res;
	}

	pfanswer mldladr(Subsequence llb,Subsequence lb,Subsequence dl,pfanswer e,Subsequence dr,Subsequence rb,Subsequence rrb) {
		pfanswer res = e;
		
		res.firststem.i = llb.i;
		res.firststem.j = rrb.j;
		
		Subsequence innerstem;
		innerstem.seq = lb.seq;
		innerstem.i = lb.i;
		innerstem.j = rb.j;
		
		base_t rightdanglingBase = base_t(dr[dr.i]);
		base_t rightmostBaselastStem = base_t(e.firststem[dr.i-1]);
		double amdangle;
		amdangle = (e.pf.q1 * mk_pf(dli_energy(innerstem,innerstem)) + e.pf.q3) * mk_pf(min(dr_dangle_dg(wc_comp(rightmostBaselastStem), rightmostBaselastStem, rightdanglingBase), dri_energy(innerstem,innerstem))) +
			   (e.pf.q2 + e.pf.q4) * mk_pf(min(dr_dangle_dg(wob_comp(rightmostBaselastStem), rightmostBaselastStem, rightdanglingBase), dri_energy(innerstem,innerstem)));
		
		res.pf.q1 = scale(6) * amdangle * mk_pf(380 + sr_energy(res.firststem,res.firststem) + termaupenalty(innerstem,innerstem));
		res.pf.q2 = 0.0;
		res.pf.q3 = 0.0;
		res.pf.q4 = 0.0;
		
		return res;
	}

	pfanswer mladldr(Subsequence llb,Subsequence lb,Subsequence dl,pfanswer e,Subsequence dr,Subsequence rb,Subsequence rrb) {
		pfanswer res = e;
		
		res.firststem.i = llb.i;
		res.firststem.j = rrb.j;
		
		Subsequence innerstem;
		innerstem.seq = lb.seq;
		innerstem.i = lb.i;
		innerstem.j = rb.j;
		
		base_t leftdanglingBase = base_t(dl[dl.i]);
		base_t leftmostBasefirstStem = base_t(e.firststem[dl.i+1]);
		float amdangle;
		amdangle = (e.pf.q1 + e.pf.q2) * mk_pf(min(dl_dangle_dg(leftdanglingBase, leftmostBasefirstStem, wc_comp(leftmostBasefirstStem)), dli_energy(innerstem,innerstem))) +
			   (e.pf.q3 + e.pf.q4 * mk_pf(dri_energy(innerstem,innerstem))) * mk_pf(min(dl_dangle_dg(leftdanglingBase, leftmostBasefirstStem, wob_comp(leftmostBasefirstStem)), dli_energy(innerstem,innerstem)));
		
		res.pf.q1 = scale(6) * amdangle * mk_pf(380 + sr_energy(res.firststem,res.firststem) + termaupenalty(innerstem,innerstem));
		res.pf.q2 = 0.0;
		res.pf.q3 = 0.0;
		res.pf.q4 = 0.0;
		
		return res;
	}

	pfanswer mldl(Subsequence llb,Subsequence lb,Subsequence dl,pfanswer e,Subsequence rb,Subsequence rrb) {
		pfanswer res = e;
		
		res.firststem.i = llb.i;
		res.firststem.j = rrb.j;
		
		Subsequence innerstem;
		innerstem.seq = lb.seq;
		innerstem.i = lb.i;
		innerstem.j = rb.j;
		
		res.pf.q1 = scale(5) * sum_elems(e.pf) * mk_pf(380 + dli_energy(innerstem,innerstem) + sr_energy(res.firststem,res.firststem) + termaupenalty(innerstem,innerstem));
		res.pf.q2 = 0.0;
		res.pf.q3 = 0.0;
		res.pf.q4 = 0.0;
		
		return res;
	}

	pfanswer mladl(Subsequence llb,Subsequence lb,Subsequence dl,pfanswer e,Subsequence rb,Subsequence rrb) {
		pfanswer res = e;
		
		res.firststem.i = llb.i;
		res.firststem.j = rrb.j;
		
		Subsequence innerstem;
		innerstem.seq = lb.seq;
		innerstem.i = lb.i;
		innerstem.j = rb.j;
		
		base_t leftdanglingBase = base_t(dl[dl.i]);
		base_t leftmostBasefirstStem = base_t(e.firststem[dl.i+1]);
		float amdangle;
		amdangle = (e.pf.q1 + e.pf.q2) * mk_pf(min(dl_dangle_dg(leftdanglingBase, leftmostBasefirstStem,  wc_comp(leftmostBasefirstStem)), dli_energy(innerstem,innerstem))) +
			   (e.pf.q3 + e.pf.q4) * mk_pf(min(dl_dangle_dg(leftdanglingBase, leftmostBasefirstStem, wob_comp(leftmostBasefirstStem)), dli_energy(innerstem,innerstem)));
		
		res.pf.q1 = scale(5) * amdangle * mk_pf(380 + sr_energy(res.firststem,res.firststem) + termaupenalty(innerstem,innerstem));
		res.pf.q2 = 0.0;
		res.pf.q3 = 0.0;
		res.pf.q4 = 0.0;
		
		return res;
	}

	pfanswer addss(pfanswer e,Subsequence rregion) {
		pfanswer res = e;
		
		res.pf = mult_tup(scale(rregion.j - rregion.i) * mk_pf(ss_energy(rregion)), e.pf);

		return res;
	}

	pfanswer ssadd(Subsequence lregion,pfanswer e) {
		pfanswer res = e;
		
		Subsequence test;
		test.seq = lregion.seq;
		test.i = lregion.i;
		test.j = lregion.j+1;

		res.pf = mk_tuple(e.firststem, scale(lregion.j - lregion.i) * e.pf.q1 * mk_pf(40 + ss_energy(lregion)));
		
		return res;
	}

	pfanswer trafo(pfanswer e) {
		pfanswer res = e;
		
		res.pf.q1 = sum_elems(e.pf);
		res.pf.q2 = 0.0;
		res.pf.q3 = 0.0;
		res.pf.q4 = 0.0;
		
		return res;
	}

	pfanswer incl(pfanswer e) {
		pfanswer res = e;
		
		res.pf = mk_tuple(e.firststem, e.pf.q1 * mk_pf(40));

		return res;
	}

	pfanswer combine(pfanswer le,pfanswer re) {
		pfanswer res = le;
		
		res.firststem = le.firststem;
		
		res.pf.q1 = (le.pf.q1 + le.pf.q2) * (re.pf.q1 + re.pf.q3);
		res.pf.q2 = (le.pf.q1 + le.pf.q2) * (re.pf.q2 + re.pf.q4);
		res.pf.q3 = (le.pf.q3 + le.pf.q4) * (re.pf.q3 + re.pf.q1);
		res.pf.q4 = (le.pf.q4 + le.pf.q3) * (re.pf.q4 + re.pf.q2);
		
		return res;
	}

	pfanswer acomb(pfanswer le,Subsequence b,pfanswer re) {
		pfanswer res = le;
		
		res.firststem = le.firststem;
		
		base_t baseLeftStem = base_t(le.firststem[b.i-1]);
		base_t baseRightStem = base_t(re.firststem[b.i+1]);
		base_t baseAmbigious = base_t(b[b.i]);
		double  wcDr = dr_dangle_dg(  wc_comp(baseLeftStem), baseLeftStem, baseAmbigious);
		double wobDr = dr_dangle_dg( wob_comp(baseLeftStem), baseLeftStem, baseAmbigious);
		double  wcDl = dl_dangle_dg(baseAmbigious, baseRightStem,  wc_comp(baseRightStem));
		double wobDl = dl_dangle_dg(baseAmbigious, baseRightStem, wob_comp(baseRightStem));
		
		res.pf.q1 = le.pf.q1 * (re.pf.q1 * mk_pf(min( wcDr, wcDl)) + re.pf.q3 * mk_pf(min( wcDr,wobDl))) + 
			    le.pf.q2 * (re.pf.q1 * mk_pf(min(wobDr, wcDl)) + re.pf.q3 * mk_pf(min(wobDr,wobDl)));
		res.pf.q2 = le.pf.q2 * (re.pf.q2 * mk_pf(min(wobDr, wcDl)) + re.pf.q4 * mk_pf(min(wobDr,wobDl))) + 
			    le.pf.q1 * (re.pf.q2 * mk_pf(min( wcDr, wcDl)) + re.pf.q4 * mk_pf(min( wcDr,wobDl)));
		res.pf.q3 = le.pf.q3 * (re.pf.q3 * mk_pf(min( wcDr,wobDl)) + re.pf.q1 * mk_pf(min( wcDr, wcDl))) +
			    le.pf.q4 * (re.pf.q3 * mk_pf(min(wobDr,wobDl)) + re.pf.q1 * mk_pf(min(wobDr, wcDl)));
		res.pf.q4 = le.pf.q4 * (re.pf.q4 * mk_pf(min(wobDr,wobDl)) + re.pf.q2 * mk_pf(min(wobDr, wcDl))) +
			    le.pf.q3 * (re.pf.q4 * mk_pf(min( wcDr,wobDl)) + re.pf.q2 * mk_pf(min( wcDr, wcDl)));
		
		res.pf.q1 = res.pf.q1 * scale(1);
		res.pf.q2 = res.pf.q2 * scale(1);
		res.pf.q3 = res.pf.q3 * scale(1);
		res.pf.q4 = res.pf.q4 * scale(1);
		
		return res;
	}

	choice [pfanswer] h([pfanswer] i) {
		return list(sum(i));
		//~ return i;
	}
}

algebra alg_pfunc_macrostate_filter_me extends alg_pfunc_macrostate {
  choice [pfanswer] h([pfanswer] l)
  {
    return l;
  }
}

algebra alg_pfunc_macrostate_id extends alg_pfunc_macrostate {
  choice [pfanswer] h([pfanswer] l)
  {
    return l;
  }
}


//~ include "Algebras/alg_mfe_macrostate.gap"
//~ include "Algebras/alg_dotBracket.gap"
//~ include "Algebras/alg_shapes.gap"
//~ include "Algebras/alg_centers.gap"
//~ include "Algebras/alg_hishapes.gap"

algebra alg_HairpinCenter implements sig_foldrna(alphabet = char, answer = string) {
	string sadd(Subsequence lb,string e) {
		return e;
	}

	string cadd(string le,string re) {
		string res;
		append(res, le);
		append(res, re);
		return res;
	}

	string cadd_Pr(string le,string re) {
		string res;
		append(res, le);
		append(res, re);
		return res;
	}

	string cadd_Pr_Pr(string le,string re) {
		string res;
		append(res, le);
		append(res, re);
		return res;
	}

	string cadd_Pr_Pr_Pr(string le,string re) {
		string res;
		append(res, le);
		append(res, re);
		return res;
	}

	string ambd(string le,Subsequence b,string re) {
		string res;
		append(res, le);
		append(res, re);
		return res;
	}

	string ambd_Pr(string le,Subsequence b,string re) {
		string res;
		append(res, le);
		append(res, re);
		return res;
	}

	string nil(Subsequence loc) {
		string r;
		return r;
	}

	string edl(Subsequence lb,string e, Subsequence loc) {
		return e;
	}

	string edr(Subsequence loc, string e,Subsequence rb) {
		return e;
	}

	string edlr(Subsequence lb,string e,Subsequence rb) {
		return e;
	}

	string drem(Subsequence lloc, string e, Subsequence rloc) {
		return e;
	}

	string sr(Subsequence lb,string e,Subsequence rb) {
		return e;
	}

	string hl(Subsequence llb,Subsequence lb,Subsequence region,Subsequence rb,Subsequence rrb) {
		string res;
		return res;
	}

	string hlTag(Subsequence llb,Subsequence lb,Subsequence region,Subsequence rb,Subsequence rrb) {
		string res;
		int pos;
		pos = (lb.i+rb.j+1)/2;
		if ( pos*2 > lb.i+rb.j+1 ) pos = pos - 1;  
		append(res, pos);
		if ( pos*2 != lb.i+rb.j+1 ) append(res, ".5", 2);
		return res;
	}

	string bl(Subsequence llb,Subsequence lb,Subsequence lregion,string e,Subsequence rb,Subsequence rrb) {
		return e;
	}

	string br(Subsequence llb,Subsequence lb,string e,Subsequence rregion,Subsequence rb,Subsequence rrb) {
		return e;
	}

	string il(Subsequence llb,Subsequence lb,Subsequence lregion,string e,Subsequence rregion,Subsequence rb,Subsequence rrb) {
		return e;
	}

	string ml(Subsequence llb,Subsequence lb,string e,Subsequence rb,Subsequence rrb) {
		return e;
	}

	string mldr(Subsequence llb,Subsequence lb,string e,Subsequence dr,Subsequence rb,Subsequence rrb) {
		return e;
	}

	string mladr(Subsequence llb,Subsequence lb,string e,Subsequence dr,Subsequence rb,Subsequence rrb) {
		return e;
	}

	string mldlr(Subsequence llb,Subsequence lb,Subsequence dl,string e,Subsequence dr,Subsequence rb,Subsequence rrb) {
		return e;
	}

	string mladlr(Subsequence llb,Subsequence lb,Subsequence dl,string e,Subsequence dr,Subsequence rb,Subsequence rrb) {
		return e;
	}

	string mldladr(Subsequence llb,Subsequence lb,Subsequence dl,string e,Subsequence dr,Subsequence rb,Subsequence rrb) {
		return e;
	}

	string mladldr(Subsequence llb,Subsequence lb,Subsequence dl,string e,Subsequence dr,Subsequence rb,Subsequence rrb) {
		return e;
	}

	string mldl(Subsequence llb,Subsequence lb,Subsequence dl,string e,Subsequence rb,Subsequence rrb) {
		return e;
	}

	string mladl(Subsequence llb,Subsequence lb,Subsequence dl,string e,Subsequence rb,Subsequence rrb) {
		return e;
	}

	string addss(string e,Subsequence rb) {
		return e;
	}

	string ssadd(Subsequence lb,string e) {
		return e;
	}

	string trafo(string e) {
		return e;
	}

	string incl(string e) {
		return e;
	}

	string combine(string le,string re) {
		string res;
		append(res, le);
		append(res, re);
		return res;
	}

	string acomb(string le,Subsequence b,string re) {
		string res;
		append(res, le);
		append(res, re);
		return res;
	}

	choice [string] h([string] i) {
		//~ return list(minimum(i));
		return unique(i);
	}
}

algebra count auto count ;
algebra enum auto enum ;

include "Grammars/gra_macrostate_centers.gap"

instance count = gra_macrostate_centers (count);
instance enum = gra_macrostate_centers (enum);
instance centerpfx = gra_macrostate_centers(alg_HairpinCenter * alg_pfunc_macrostate);
