# Supplementary material for: Lost in folding space? Comparing four variants of the thermodynamic model for RNA secondary structure prediction
Source: BMC Bioinformatics. 2011 Nov 3;12:429. doi: 10.1186/1471-2105-12-429 (PMC3293930; doi:10.1186/1471-2105-12-429)
Supplement: Additional file 3 — Source Code of all models. The archive "fold-grammars.tgz" hold source code for all four models (NoDangle, OverDangle, MicroState and MacroState) in the Advanced Dynamic Programming language Bellman's GAP. Please see the enclosed readme file for further instructions on how to compile binaries. [file 1471-2105-12-429-S3.TGZ › fold-grammars/Grammars/gra_nodangle.gap]

//This grammar has been used the first time in the RNAsubopt work of Stefan Wuchty in 1998 and thus is also known as "wuchty98"

//For better reading, we applied some renaming for the 2011 BMC Bioinformatics "Lost in folding space? Comparing four variants of the thermodynamic model for RNA secondary structure prediction" paper by S. Janssen et al.:
//  Terminal parsers:
//    b = BASE
//    loc = LOC
//    epsilon = EMPTY
//    r = REGION
//  For consistency with MacroState nil has a LOC terminal parser instead of an EMPTY terminal parser.
grammar gra_nodangle uses sig_foldrna(axiom = struct) {
  struct    = sadd(BASE, struct)   |
              cadd(dangle, struct) |
              nil(LOC)           # h;

  dangle    = drem(LOC, closed, LOC) # h;

  closed    = {stack                        | 
               hairpin                      |
               leftB                        | 
               rightB                       | 
               iloop                        | 
               multiloop} with stackpairing # h;

  stack     = sr(BASE,                                closed,                                BASE) with stackpairing # h;
  hairpin   = hl(BASE, BASE,                          REGION with minsize(3),          BASE, BASE) with stackpairing # h;
  leftB     = bl(BASE, BASE, REGION,                  closed,                          BASE, BASE) with stackpairing # h;
  rightB    = br(BASE, BASE,                          closed, REGION,                  BASE, BASE) with stackpairing # h;
  iloop     = il(BASE, BASE, REGION with maxsize(30), closed, REGION with maxsize(30), BASE, BASE) with stackpairing # h;
  multiloop = ml(BASE, BASE,                          ml_comps,                        BASE, BASE) with stackpairing # h;

  ml_comps  = sadd(BASE, ml_comps)        |
              cadd(incl(dangle), ml_comps1) # h;

  ml_comps1 = sadd(BASE, ml_comps1)       |
              cadd(incl(dangle), ml_comps1) |
              incl(dangle)                  |
              addss(incl(dangle), REGION)   # h;
}
