# Supplementary material for: Lost in folding space? Comparing four variants of the thermodynamic model for RNA secondary structure prediction
Source: BMC Bioinformatics. 2011 Nov 3;12:429. doi: 10.1186/1471-2105-12-429 (PMC3293930; doi:10.1186/1471-2105-12-429)
Supplement: Additional file 3 — Source Code of all models. The archive "fold-grammars.tgz" hold source code for all four models (NoDangle, OverDangle, MicroState and MacroState) in the Advanced Dynamic Programming language Bellman's GAP. Please see the enclosed readme file for further instructions on how to compile binaries. [file 1471-2105-12-429-S3.TGZ › fold-grammars/pfunc_filter_macrostate.hh]

/* {{{

    This file is part of gapc (GAPC - Grammars, Algebras, Products - Compiler;
      a system to compile algebraic dynamic programming programs)

    Copyright (C) 2008  Georg Sauthoff
         email: gsauthof@techfak.uni-bielefeld.de or gsauthof@sdf.lonestar.org

    This program is free software: you can redistribute it and/or modify
    it under the terms of the GNU General Public License as published by
    the Free Software Foundation, either version 3 of the License, or
    (at your option) any later version.

    This program is distributed in the hope that it will be useful,
    but WITHOUT ANY WARRANTY; without even the implied warranty of
    MERCHANTABILITY or FITNESS FOR A PARTICULAR PURPOSE.  See the
    GNU General Public License for more details.

    You should have received a copy of the GNU General Public License
    along with this program.  If not, see <http://www.gnu.org/licenses/>.

}}} */

#ifndef PFUNC_FILTER_MACROSTATE_HH
#define PFUNC_FILTER_MACROSTATE_HH

/*
List_Ref<std::pair<Shape, pfanswer> > out::h(List_Ref<std::pair<Shape, pfanswer> > i_orig)
{
  std::pair<List<std::pair<Shape, pfanswer> >::iterator, List<std::pair<Shape, pfanswer> >::iterator> range = get_range(i_orig);
  List_Ref<std::pair<Shape, pfanswer> > i = h(range);
  return pf_filter(i);
 */


// avoid use of hashtable: because of filterering #classes is
// relatively small -> constant factor of hashtable is
// significant in this usecase

inline
List_Ref<std::pair<Shape, pfanswer> >
pf_filter(List_Ref<std::pair<Shape, pfanswer> > &x)
{
  List<std::pair<Shape, pfanswer> > &l = x.ref();
  List_Ref<std::pair<Shape, pfanswer> > ret;
  List<std::pair<Shape, pfanswer> > &r = ret.ref();
  double sum = 0;
  for (List<std::pair<Shape, pfanswer> >::iterator i = l.begin();
       i != l.end(); ++i)
    sum += (*i).second.pf.q1;
  double thresh = 0.000001 * sum;
  for (List<std::pair<Shape, pfanswer> >::iterator i = l.begin();
       i != l.end(); ++i)
    if ((*i).second.pf.q1 > thresh)
      //push_back_class_syn(ret, *i);
      r.push_back(*i);

  // WTF?!? this way around the adpf_nonamp shape5*pf
  // rna200, tab-all, unger needs
  // 1/2 ram:
  // rss   683304 kb vs.
  // rss  1326996 kb
  
  List_Ref<std::pair<Shape, pfanswer> > foo;
  append_class_syn(foo, ret);
  return foo;
  
  //return ret;
}


// needed for (shape * (mfe * pf) * pretty) --kbacktrack ing since
// the 3rd component needs to be ignored (its synoptic)
inline bool operator==(const std::pair<Shape, std::pair<mfeanswer, pfanswer> >
    &a, const std::pair<Shape, std::pair<mfeanswer, pfanswer> > &b)
{
  return a.first == b.first && a.second.first == b.second.first;
}

// needed for (mfe * pf) * pretty --backtrack
inline bool operator==(const std::pair<mfeanswer, pfanswer> &a,
                       const std::pair<mfeanswer, pfanswer> &b)
{
  return a.first == b.first;
}

inline
List_Ref<std::pair<Shape, std::pair<mfeanswer, pfanswer> > >
pf_filter2(List_Ref<std::pair<Shape, std::pair<mfeanswer, pfanswer> > > &x)
{
  List<std::pair<Shape, std::pair<mfeanswer, pfanswer> > > &l = x.ref();
  List_Ref<std::pair<Shape, std::pair<mfeanswer, pfanswer> > > ret;
  List<std::pair<Shape, std::pair<mfeanswer, pfanswer> >  > &r = ret.ref();
  double sum = 0;
  for (List<std::pair<Shape, std::pair<mfeanswer, pfanswer> > >::iterator i = l.begin();
       i != l.end(); ++i)
    sum += (*i).second.second.pf.q1;
  double thresh = 0.000001 * sum;
  for (List<std::pair<Shape, std::pair<mfeanswer, pfanswer> > >::iterator i = l.begin();
       i != l.end(); ++i)
    if ((*i).second.second.pf.q1 > thresh)
      r.push_back(*i);

  return ret;
}

template <typename Iterator>
inline
List_Ref<std::pair<Shape, std::pair<mfeanswer, pfanswer> > >
pf_filter2itr(std::pair<Iterator, Iterator> x)
{
  List_Ref<std::pair<Shape, std::pair<mfeanswer, pfanswer> > > ret;
  List<std::pair<Shape, std::pair<mfeanswer, pfanswer> >  > &r = ret.ref();
  double sum = 0;
  for (Iterator i = x.first;
       i != x.second; ++i)
    sum += (*i).second.second.pf.q1;
  double thresh = 0.000001 * sum;
  for (Iterator i = x.first;
       i != x.second; ++i)
    if ((*i).second.second.pf.q1 > thresh)
      r.push_back(*i);

  return ret;
}

  template <typename T, typename U = uint32_t>
  struct PfInspector {
    double sum;
    PfInspector() : sum(0) {}
    U hash(const T &x) const
    {
      return hashable_value(x.first);
    }
    void update(T &dst, const T &src)
    {
      if (src.second.first < dst.second.first)
        dst.second.first = src.second.first;
      dst.second.second += src.second.second;
      sum += src.second.second.pf.q1;
    }
    bool equal(const T &a, const T &b) const
    {
      return a.first == b.first;
    }
    bool filter() const { return true; }
    bool filter(const T &x) const
    {
      double thresh = 0.000001 * sum;
      return x.second.second.pf.q1 <= thresh;
    }
  };

template <typename T>
struct p_func_filter_1
{
  double sum;
  p_func_filter_1()
    : sum(0) {}
  void update(const T &src)
  {
    sum += src.second.pf.q1;
  }
  bool ok(const T &x) const
  {
    double thresh = 0.000001 * sum;
    return x.second.pf.q1 > thresh;
  }
};

template <typename T>
struct p_func_filter_1_all
{
  double sum;
  p_func_filter_1_all()
    : sum(0) {}
  void update(const T &x)
  {
    // FIXME sum up q2, q3, q4, too?!
    sum +=
      //x.second.pf.q1;
      x.second.pf.q1 + x.second.pf.q2 + x.second.pf.q3 + x.second.pf.q4;
  }
  bool ok(const T &x) const
  {
    double thresh = 0.000001 * sum;
    return
      x.second.pf.q1 + x.second.pf.q2 + x.second.pf.q3 + x.second.pf.q4
      > thresh; 
  }
};

template <typename T>
struct p_func_filter
{

  static double cutoff_prob;

  double sum;
  p_func_filter()
    : sum(0) {}
  void update(const T &src)
  {
    sum += src.second.second.pf.q1;
  }
  bool ok(const T &x) const
  {
    double thresh = cutoff_prob  * sum;
    return x.second.second.pf.q1 > thresh;
  }
};

template <typename T>
struct p_func_filter_all
{

  static double cutoff_prob;

  double sum;
  p_func_filter_all()
    : sum(0) {}
  void update(const T &src)
  {
    sum += src.second.pf.q1;
  }
  bool ok(const T &x) const
  {
    double thresh = cutoff_prob  * sum;
    return
      x.second.pf.q1 +
      x.second.pf.q2 +
      x.second.pf.q3 +
      x.second.pf.q4
      > thresh;
  }
};

template <typename T>
struct p_func_filter_allPP
{

  static double cutoff_prob;

  double sum;
  p_func_filter_allPP()
    : sum(0) {}
  void update(const T &src)
  {
    sum += src.second.second.pf.q1;
  }
  bool ok(const T &x) const
  {
    double thresh = cutoff_prob  * sum;
    return
      x.second.second.pf.q1 +
      x.second.second.pf.q2 +
      x.second.second.pf.q3 +
      x.second.second.pf.q4
      > thresh;
  }
};

#ifdef GAPC_MOD_TRANSLATION_UNIT

template <typename T>
double p_func_filter<T>::cutoff_prob = 0.000001;

template <typename T>
double p_func_filter_all<T>::cutoff_prob = 0.000001;

template <typename T>
double p_func_filter_allPP<T>::cutoff_prob = 0.000001;

#endif


#endif
