# Supplementary material for: Lost in folding space? Comparing four variants of the thermodynamic model for RNA secondary structure prediction
Source: BMC Bioinformatics. 2011 Nov 3;12:429. doi: 10.1186/1471-2105-12-429 (PMC3293930; doi:10.1186/1471-2105-12-429)
Supplement: Additional file 3 — Source Code of all models. The archive "fold-grammars.tgz" hold source code for all four models (NoDangle, OverDangle, MicroState and MacroState) in the Advanced Dynamic Programming language Bellman's GAP. Please see the enclosed readme file for further instructions on how to compile binaries. [file 1471-2105-12-429-S3.TGZ › fold-grammars/structure2shape.gap]

type Rope = extern

type shapestring = Rope

signature Algebra(alphabet,answer) {
	answer sadd(alphabet, answer);
	answer cadd(answer, answer);
	answer nil(void);
	answer combine(answer, answer);
	answer ssadd(Subsequence, answer);
	answer addss(answer, Subsequence);
	answer hairpin(alphabet, alphabet, Subsequence, alphabet, alphabet);
	answer stack(alphabet, answer, alphabet);
	answer bulgeleft(alphabet, alphabet, Subsequence, answer, alphabet, alphabet);
	answer bulgeright(alphabet, alphabet, answer, Subsequence, alphabet, alphabet);
	answer iloop(alphabet, alphabet, Subsequence, answer, Subsequence, alphabet, alphabet);
	answer multiloop(alphabet, alphabet, answer, alphabet, alphabet);
	choice [answer] h([answer]);
}

algebra enum auto enum ;
algebra count auto count ;

algebra shape5 implements Algebra(alphabet = char, answer = shapestring) {
  shapestring sadd(char b, shapestring x) {
    if (x == "") {
      return "_" + x;
    } else {
      return x;
    }
  }
  
  shapestring cadd(shapestring x, shapestring y) {
    if (y == "_") {
      return x;
    } else {
      return x + y;
    }
  }
  
  shapestring nil(void) {
    return "";
  }
  
  shapestring combine(shapestring x, shapestring y) {
    return x + y;
  }
  
  shapestring ssadd(Subsequence r, shapestring x) {
    return x;
  }
  
  shapestring addss(shapestring x, Subsequence r) {
    return x;
  }
  
  shapestring hairpin(char llb, char lb, Subsequence u, char rb, char rrb) {
    return "[]";
  }
  
  shapestring stack(char lb, shapestring x, char rb) {
    return x;
  }
  
  shapestring bulgeleft(char llb, char lb, Subsequence u, shapestring x, char rb, char rrb) {
    return x;
  }
  
  shapestring bulgeright(char llb, char lb, shapestring x, Subsequence u, char rb, char rrb) {
    return x;
  }
  
  shapestring iloop(char llb, char lb, Subsequence lu, shapestring x, Subsequence ru, char rb, char rrb) {
    return x;
  }
  
  shapestring multiloop(char llb, char lb, shapestring x, char rb, char rrb) {
    return "[" + x + "]";
  }
  
  choice [shapestring] h([shapestring] i) {
    return i;
  }
}

algebra shape4 implements Algebra(alphabet = char, answer = shapestring) {
  shapestring sadd(char b, shapestring x) {
    if (x == "") {
      return "_" + x;
    } else {
      return x;
    }
  }
  
  shapestring cadd(shapestring x, shapestring y) {
    if (y == "_") {
      return x;
    } else {
      return x + y;
    }
  }
  
  shapestring nil(void) {
    return "";
  }
  
  shapestring combine(shapestring x, shapestring y) {
    return x + y;
  }
  
  shapestring ssadd(Subsequence r, shapestring x) {
    return x;
  }
  
  shapestring addss(shapestring x, Subsequence r) {
    return x;
  }
  
  shapestring hairpin(char llb, char lb, Subsequence u, char rb, char rrb) {
    return "[]";
  }
  
  shapestring stack(char lb, shapestring x, char rb) {
    return x;
  }
  
  shapestring bulgeleft(char llb, char lb, Subsequence u, shapestring x, char rb, char rrb) {
    return x;
  }
  
  shapestring bulgeright(char llb, char lb, shapestring x, Subsequence u, char rb, char rrb) {
    return x;
  }
  
  shapestring iloop(char llb, char lb, Subsequence lu, shapestring x, Subsequence ru, char rb, char rrb) {
    return "[" + x + "]";
  }
  
  shapestring multiloop(char llb, char lb, shapestring x, char rb, char rrb) {
    return "[" + x + "]";
  }
  
  choice [shapestring] h([shapestring] i) {
    return i;
  }
}

algebra shape3 implements Algebra(alphabet = char, answer = shapestring) {
  shapestring sadd(char b, shapestring x) {
    if (x == "") {
      return "_" + x;
    } else {
      return x;
    }
  }
  
  shapestring cadd(shapestring x, shapestring y) {
    if (y == "_") {
      return x;
    } else {
      return x + y;
    }
  }
  
  shapestring nil(void) {
    return "";
  }
  
  shapestring combine(shapestring x, shapestring y) {
    return x + y;
  }
  
  shapestring ssadd(Subsequence r, shapestring x) {
    return x;
  }
  
  shapestring addss(shapestring x, Subsequence r) {
    return x;
  }
  
  shapestring hairpin(char llb, char lb, Subsequence u, char rb, char rrb) {
    return "[]";
  }
  
  shapestring stack(char lb, shapestring x, char rb) {
    return x;
  }
  
  shapestring bulgeleft(char llb, char lb, Subsequence u, shapestring x, char rb, char rrb) {
    return "[" + x + "]";
  }
  
  shapestring bulgeright(char llb, char lb, shapestring x, Subsequence u, char rb, char rrb) {
    return "[" + x + "]";
  }
  
  shapestring iloop(char llb, char lb, Subsequence lu, shapestring x, Subsequence ru, char rb, char rrb) {
    return "[" + x + "]";
  }
  
  shapestring multiloop(char llb, char lb, shapestring x, char rb, char rrb) {
    return "[" + x + "]";
  }
  
  choice [shapestring] h([shapestring] i) {
    return i;
  }
}

algebra shape2 implements Algebra(alphabet = char, answer = shapestring) {
  shapestring sadd(char b, shapestring x) {
    if (x == "") {
      return "_" + x;
    } else {
      return x;
    }
  }
  
  shapestring cadd(shapestring x, shapestring y) {
    if (y == "_") {
      return x;
    } else {
      return x + y;
    }
  }
  
  shapestring nil(void) {
    return "";
  }
  
  shapestring combine(shapestring x, shapestring y) {
    return x + y;
  }
  
  shapestring ssadd(Subsequence r, shapestring x) {
    return x;
  }
  
  shapestring addss(shapestring x, Subsequence r) {
    return x;
  }
  
  shapestring hairpin(char llb, char lb, Subsequence u, char rb, char rrb) {
    return "[]";
  }
  
  shapestring stack(char lb, shapestring x, char rb) {
    return x;
  }
  
  shapestring bulgeleft(char llb, char lb, Subsequence u, shapestring x, char rb, char rrb) {
    return "[_" + x + "]";
  }
  
  shapestring bulgeright(char llb, char lb, shapestring x, Subsequence u, char rb, char rrb) {
    return "[" + x + "_]";
  }
  
  shapestring iloop(char llb, char lb, Subsequence lu, shapestring x, Subsequence ru, char rb, char rrb) {
    return "[_" + x + "_]";
  }
  
  shapestring multiloop(char llb, char lb, shapestring x, char rb, char rrb) {
    return "[" + x + "]";
  }
  
  choice [shapestring] h([shapestring] i) {
    return i;
  }
}

algebra shape1 implements Algebra(alphabet = char, answer = shapestring) {
  shapestring sadd(char b, shapestring x) {
    if (x != "" && front(x) == '_') {
      return x;
    } else {
      return "_" + x;
    }
  }
  
  shapestring cadd(shapestring x, shapestring y) {
    return x + y;
  }
  
  shapestring nil(void) {
    return "";
  }
  
  shapestring combine(shapestring x, shapestring y) {
    return x + y;
  }
  
  shapestring ssadd(Subsequence r, shapestring x) {
    return "_" + x;
  }
  
  shapestring addss(shapestring x, Subsequence r) {
    return x + "_";
  }
  
  shapestring hairpin(char llb, char lb, Subsequence u, char rb, char rrb) {
    return "[]";
  }
  
  shapestring stack(char lb, shapestring x, char rb) {
    return x;
  }
  
  shapestring bulgeleft(char llb, char lb, Subsequence u, shapestring x, char rb, char rrb) {
    return "[_" + x + "]";
  }
  
  shapestring bulgeright(char llb, char lb, shapestring x, Subsequence u, char rb, char rrb) {
    return "[" + x + "_]";
  }
  
  shapestring iloop(char llb, char lb, Subsequence lu, shapestring x, Subsequence ru, char rb, char rrb) {
    return "[_" + x + "_]";
  }
  
  shapestring multiloop(char llb, char lb, shapestring x, char rb, char rrb) {
    return "[" + x + "]";
  }
  
  choice [shapestring] h([shapestring] i) {
    return i;
  }
}

grammar readStructure uses Algebra(axiom = struct) {
	struct = sadd(CHAR('.'), struct) |
		 cadd(closed, struct) |
		 nil(EMPTY) # h;
	
	closed = hairpin    (CHAR('('), CHAR('('),                                             REGION with minsize(3) with onlychar('.'),          CHAR(')'), CHAR(')')) |
		 stack      (           CHAR('('),                                             closed,                                             CHAR(')')           ) |
		 bulgeleft  (CHAR('('), CHAR('('), REGION with onlychar('.'),                  closed,                                             CHAR(')'), CHAR(')')) |
		 bulgeright (CHAR('('), CHAR('('),                                             closed, REGION with onlychar('.'),                  CHAR(')'), CHAR(')')) |
		 iloop      (CHAR('('), CHAR('('), REGION with maxsize(30) with onlychar('.'), closed, REGION with maxsize(30) with onlychar('.'), CHAR(')'), CHAR(')')) |
		 multiloop  (CHAR('('), CHAR('('),                                             ml_components,                                             CHAR(')'), CHAR(')')) # h;

	ml_components = combine(block, comps) # h;
	
	block = closed |
		ssadd(REGION with onlychar('.'), closed) # h;
	
	comps = combine(block, comps) |
		block |
		addss(block, REGION with onlychar('.')) # h;
}

instance enum = readStructure (enum);

instance shape5 = readStructure (shape5);
instance shape4 = readStructure (shape4);
instance shape3 = readStructure (shape3);
instance shape2 = readStructure (shape2);
instance shape1 = readStructure (shape1);
