# Supplementary material for: Lost in folding space? Comparing four variants of the thermodynamic model for RNA secondary structure prediction
Source: BMC Bioinformatics. 2011 Nov 3;12:429. doi: 10.1186/1471-2105-12-429 (PMC3293930; doi:10.1186/1471-2105-12-429)
Supplement: Additional file 3 — Source Code of all models. The archive "fold-grammars.tgz" hold source code for all four models (NoDangle, OverDangle, MicroState and MacroState) in the Advanced Dynamic Programming language Bellman's GAP. Please see the enclosed readme file for further instructions on how to compile binaries. [file 1471-2105-12-429-S3.TGZ › fold-grammars/Algebras/alg_dotBracket.gap]

algebra alg_dotBracket implements sig_foldrna(alphabet = char, answer = string) {
	string sadd(Subsequence lb,string e) {
		string res;
		append(res, '.');
		append(res, e);
		return res;
	}

	string cadd(string le,string re) {
		string res;
		append(res, le);
		append(res, re);
		return res;
	}

	string cadd_Pr(string le,string re) {
		string res;
		append(res, le);
		append(res, re);
		return res;
	}

	string cadd_Pr_Pr(string le,string re) {
		string res;
		append(res, le);
		append(res, re);
		return res;
	}

	string cadd_Pr_Pr_Pr(string le,string re) {
		string res;
		append(res, le);
		append(res, re);
		return res;
	}

	string ambd(string le,Subsequence b,string re) {
		string res;
		append(res, le);
		append(res, '.');
		append(res, re);
		return res;
	}

	string ambd_Pr(string le,Subsequence b,string re) {
		string res;
		append(res, le);
		append(res, '.');
		append(res, re);
		return res;
	}

	string nil(Subsequence loc) {
		string r;
		return r;
	}

	string edl(Subsequence lb,string e, Subsequence loc) {
		string res;
		append(res, '.');
		append(res, e);
		return res;
	}

	string edr(Subsequence loc, string e,Subsequence rb) {
		string res;
		append(res, e);
		append(res, '.');
		return res;
	}

	string edlr(Subsequence lb,string e,Subsequence rb) {
		string res;
		append(res, '.');
		append(res, e);
		append(res, '.');
		return res;
	}

	string drem(Subsequence lloc, string e, Subsequence rloc) {
		return e;
	}

	string sr(Subsequence lb,string e,Subsequence rb) {
		string res;
		append(res, '(');
		append(res, e);
		append(res, ')');
		return res;
	}

	string hl(Subsequence llb,Subsequence lb,Subsequence region,Subsequence rb,Subsequence rrb) {
		string res;
		append(res, "((",2);
		append(res, '.', size(region));
		append(res, "))",2);
		return res;
	}


	string bl(Subsequence llb,Subsequence lb,Subsequence lregion,string e,Subsequence rb,Subsequence rrb) {
		string res;
		append(res, "((",2);
		append(res, '.', size(lregion));
		append(res, e);
		append(res, "))",2);
		return res;
	}

	string br(Subsequence llb,Subsequence lb,string e,Subsequence rregion,Subsequence rb,Subsequence rrb) {
		string res;
		append(res, "((",2);
		append(res, e);
		append(res, '.', size(rregion));
		append(res, "))",2);
		return res;
	}

	string il(Subsequence llb,Subsequence lb,Subsequence lregion,string e,Subsequence rregion,Subsequence rb,Subsequence rrb) {
		string res;
		append(res, "((",2);
		append(res, '.', size(lregion));
		append(res, e);
		append(res, '.', size(rregion));
		append(res, "))",2);
		return res;
	}

	string ml(Subsequence llb,Subsequence lb,string e,Subsequence rb,Subsequence rrb) {
		string res;
		append(res, "((", 2);
		append(res, e);
		append(res, "))", 2);
		return res;
	}

	string mldr(Subsequence llb,Subsequence lb,string e,Subsequence dr,Subsequence rb,Subsequence rrb) {
		string res;
		append(res, "((", 2);
		append(res, e);
		append(res, '.');
		append(res, "))", 2);
		return res;
	}

	string mladr(Subsequence llb,Subsequence lb,string e,Subsequence dr,Subsequence rb,Subsequence rrb) {
		string res;
		append(res, "((", 2);
		append(res, e);
		append(res, '.');
		append(res, "))", 2);
		return res;
	}

	string mldlr(Subsequence llb,Subsequence lb,Subsequence dl,string e,Subsequence dr,Subsequence rb,Subsequence rrb) {
		string res;
		append(res, "((", 2);
		append(res, '.');
		append(res, e);
		append(res, '.');
		append(res, "))", 2);
		return res;
	}

	string mladlr(Subsequence llb,Subsequence lb,Subsequence dl,string e,Subsequence dr,Subsequence rb,Subsequence rrb) {
		string res;
		append(res, "((", 2);
		append(res, '.');
		append(res, e);
		append(res, '.');
		append(res, "))", 2);
		return res;
	}

	string mldladr(Subsequence llb,Subsequence lb,Subsequence dl,string e,Subsequence dr,Subsequence rb,Subsequence rrb) {
		string res;
		append(res, "((", 2);
		append(res, '.');
		append(res, e);
		append(res, '.');
		append(res, "))", 2);
		return res;
	}

	string mladldr(Subsequence llb,Subsequence lb,Subsequence dl,string e,Subsequence dr,Subsequence rb,Subsequence rrb) {
		string res;
		append(res, "((", 2);
		append(res, '.');
		append(res, e);
		append(res, '.');
		append(res, "))", 2);
		return res;
	}

	string mldl(Subsequence llb,Subsequence lb,Subsequence dl,string e,Subsequence rb,Subsequence rrb) {
		string res;
		append(res, "((", 2);
		append(res, '.');
		append(res, e);
		append(res, "))", 2);
		return res;
	}

	string mladl(Subsequence llb,Subsequence lb,Subsequence dl,string e,Subsequence rb,Subsequence rrb) {
		string res;
		append(res, "((", 2);
		append(res, '.');
		append(res, e);
		append(res, "))", 2);
		return res;
	}

	string addss(string e,Subsequence rb) {
		string res;
		append(res, e);
		append(res, '.', size(rb));
		return res;
	}

	string ssadd(Subsequence lb,string e) {
		string res;
		append(res, '.', size(lb));
		append(res, e);
		return res;
	}

	string trafo(string e) {
		return e;
	}

	string incl(string e) {
		return e;
	}

	string combine(string le,string re) {
		string res;
		append(res, le);
		append(res, re);
		return res;
	}

	string acomb(string le,Subsequence b,string re) {
		string res;
		append(res, le);
		append(res, '.');
		append(res, re);
		return res;
	}

	choice [string] h([string] i) {
		//~ return list(minimum(i));
		return i;
	}
}
