# Supplementary material for: Lost in folding space? Comparing four variants of the thermodynamic model for RNA secondary structure prediction
Source: BMC Bioinformatics. 2011 Nov 3;12:429. doi: 10.1186/1471-2105-12-429 (PMC3293930; doi:10.1186/1471-2105-12-429)
Supplement: Additional file 3 — Source Code of all models. The archive "fold-grammars.tgz" hold source code for all four models (NoDangle, OverDangle, MicroState and MacroState) in the Advanced Dynamic Programming language Bellman's GAP. Please see the enclosed readme file for further instructions on how to compile binaries. [file 1471-2105-12-429-S3.TGZ › fold-grammars/Algebras/alg_centers.gap]

algebra alg_helix_centers implements sig_foldrna(alphabet = char, answer = Rope) {
	Rope sadd(Subsequence b,Rope e) {
		return e;
	}

	Rope cadd(Rope le,Rope re) {	
		Rope res;
		append(res, le);
		append(res, re);
		return res;
	}

	Rope cadd_Pr(Rope le,Rope re) {
		Rope res;
		append(res, le);
		append(res, re);
		return res;
	}

	Rope cadd_Pr_Pr(Rope le,Rope re) {
		Rope res;
		append(res, le);
		append(res, re);
		return res;
	}

	Rope cadd_Pr_Pr_Pr(Rope le,Rope re) {
		Rope res;
		append(res, le);
		append(res, re);
		return res;
	}

	Rope ambd(Rope le,Subsequence b,Rope re) {
		Rope res;
		append(res, le);
		append(res, re);
		return res;
	}

	Rope ambd_Pr(Rope le,Subsequence b,Rope re) {
		Rope res;
		append(res, le);
		append(res, re);
		return res;
	}

	Rope nil(Subsequence loc) {
		Rope r;
		return r;
	}


	Rope edl(Subsequence lb,Rope e, Subsequence rloc) {
		return e;
	}

	Rope edr(Subsequence lloc, Rope e,Subsequence rb) {
		return e;
	}

	Rope edlr(Subsequence lb,Rope e,Subsequence rb) {
		return e;
	}

	Rope drem(Subsequence lloc, Rope e, Subsequence rloc) {
		return e;
	}

	Rope sr(Subsequence lb,Rope e,Subsequence rb) {
		return e;
	}

	Rope hl(Subsequence llb,Subsequence lb,Subsequence region,Subsequence rb,Subsequence rrb) {
		Rope res;
		int pos;
		pos = (lb.i+rb.j)/2;
		if ( pos*2 > lb.i+rb.j ) pos = pos - 1;  // Remake rounding
		append(res, pos);
		if ( pos*2 != lb.i+rb.j ) append(res, ".5", 2);
		append(res, ';');
		return res;
	}

	Rope bl(Subsequence llb,Subsequence lb,Subsequence lregion,Rope e,Subsequence rb,Subsequence rrb) {
		return e;
	}

	Rope br(Subsequence llb,Subsequence lb,Rope e,Subsequence rregion,Subsequence rb,Subsequence rrb) {
		return e;
	}

	Rope il(Subsequence llb,Subsequence lb,Subsequence lregion,Rope e,Subsequence rregion,Subsequence rb,Subsequence rrb) {
		return e;
	}

	Rope ml(Subsequence llb,Subsequence lb,Rope e,Subsequence rb,Subsequence rrb) {
		Rope res;
		append(res, e);
		int pos;
		pos = (lb.i+rb.j)/2;
		if ( pos*2 > lb.i+rb.j ) pos = pos - 1;  // Remake rounding
		append(res, pos);
		if ( pos*2 != lb.i+rb.j ) append(res, ".5", 2);
		append(res, 'm');
		append(res, ';');
		return res;
	}

	Rope mldr(Subsequence llb,Subsequence lb,Rope e,Subsequence dr,Subsequence rb,Subsequence rrb) {
		Rope res;
		append(res, e);
		int pos;
		pos = (lb.i+rb.j)/2;
		if ( pos*2 > lb.i+rb.j ) pos = pos - 1;  // Remake rounding
		append(res, pos);
		if ( pos*2 != lb.i+rb.j ) append(res, ".5", 2);
		append(res, 'm');
		append(res, ';');
		return res;
	}

	Rope mladr(Subsequence llb,Subsequence lb,Rope e,Subsequence dr,Subsequence rb,Subsequence rrb) {
		Rope res;
		append(res, e);
		int pos;
		pos = (lb.i+rb.j)/2;
		if ( pos*2 > lb.i+rb.j ) pos = pos - 1;  // Remake rounding
		append(res, pos);
		if ( pos*2 != lb.i+rb.j ) append(res, ".5", 2);
		append(res, 'm');
		append(res, ';');
		return res;
	}

	Rope mldlr(Subsequence llb,Subsequence lb,Subsequence dl,Rope e,Subsequence dr,Subsequence rb,Subsequence rrb) {
		Rope res;
		append(res, e);
		int pos;
		pos = (lb.i+rb.j)/2;
		if ( pos*2 > lb.i+rb.j ) pos = pos - 1;  // Remake rounding
		append(res, pos);
		if ( pos*2 != lb.i+rb.j ) append(res, ".5", 2);
		append(res, 'm');
		append(res, ';');
		return res;
	}

	Rope mladlr(Subsequence llb,Subsequence lb,Subsequence dl,Rope e,Subsequence dr,Subsequence rb,Subsequence rrb) {
		Rope res;
		append(res,e);
		int pos;
		pos = (lb.i+rb.j)/2;
		if ( pos*2 > lb.i+rb.j ) pos = pos - 1;  // Remake rounding
		append(res, pos);
		if ( pos*2 != lb.i+rb.j ) append(res, ".5", 2);
		append(res, 'm');
		append(res, ';');
		return res;
	}

	Rope mldladr(Subsequence llb,Subsequence lb,Subsequence dl,Rope e,Subsequence dr,Subsequence rb,Subsequence rrb) {
		Rope res;
		append(res, e);
		int pos;
		pos = (lb.i+rb.j)/2;
		if ( pos*2 > lb.i+rb.j ) pos = pos - 1;  // Remake rounding
		append(res, pos);
		if ( pos*2 != lb.i+rb.j ) append(res, ".5", 2);
		append(res, 'm');
		append(res, ';');
		return res;
	}

	Rope mladldr(Subsequence llb,Subsequence lb,Subsequence dl,Rope e,Subsequence dr,Subsequence rb,Subsequence rrb) {
		Rope res;
		append(res, e);
		int pos;
		pos = (lb.i+rb.j)/2;
		if ( pos*2 > lb.i+rb.j ) pos = pos - 1;  // Remake rounding
		append(res, pos);
		if ( pos*2 != lb.i+rb.j ) append(res, ".5", 2);
		append(res, 'm');
		append(res, ';');
		return res;
	}

	Rope mldl(Subsequence llb,Subsequence lb,Subsequence dl,Rope e,Subsequence rb,Subsequence rrb) {
		Rope res;
		append(res,e);
		int pos;
		pos = (lb.i+rb.j)/2;
		if ( pos*2 > lb.i+rb.j ) pos = pos - 1;  // Remake rounding
		append(res, pos);
		if ( pos*2 != lb.i+rb.j ) append(res, ".5", 2);
		append(res, 'm');
		append(res, ';');
		return res;
	}

	Rope mladl(Subsequence llb,Subsequence lb,Subsequence dl,Rope e,Subsequence rb,Subsequence rrb) {
		Rope res;
		append(res, e);
		int pos;
		pos = (lb.i+rb.j)/2;
		if ( pos*2 > lb.i+rb.j ) pos = pos - 1;  // Remake rounding
		append(res, pos);
		if ( pos*2 != lb.i+rb.j ) append(res, ".5", 2);
		append(res, 'm');
		append(res, ';');
		return res;
	}

	Rope addss(Rope e,Subsequence rb) {
		return e;
	}

	Rope ssadd(Subsequence lb,Rope e) {
		return e;
	}

	Rope trafo(Rope e) {
		return e;
	}

	Rope incl(Rope e) {
		return e;
	}

	Rope combine(Rope le,Rope re) {
		Rope res;
		append(res, le);
		append(res, re);
		return res;
	}

	Rope acomb(Rope le,Subsequence b,Rope re) {
		Rope res;
		append(res, le);
		append(res, re);
		return res;
	}

	choice [Rope] h([Rope] i) {
		return unique(i);
	}
}


//hairpin center algebra is a copy of the helix center algebra, but considers only the center positions of loops within hairpins and not for multiloops.
algebra alg_hairpinCenter5 implements sig_foldrna(alphabet = char, answer = Rope) {
	Rope sadd(Subsequence b,Rope e) {
		Rope emptyShape;
		Rope res;
		
		if (e == emptyShape) {
			append(res, '_');
			append(res, e);
			return res;
		} else {
			return e;
		}
	}

	Rope cadd(Rope le,Rope re) {	
		if (re == "_") {
			return le;
		} else {
			return le + re;
		}
	}

	Rope cadd_Pr(Rope le,Rope re) {
		Rope res;
		append(res, le);
		append(res, re);
		return res;
	}

	Rope cadd_Pr_Pr(Rope le,Rope re) {
		if (re == "_") {
			return le;
		} else {
			return le + re;
		}
	}

	Rope cadd_Pr_Pr_Pr(Rope le,Rope re) {
		Rope res;
		append(res, le);
		append(res, re);
		return res;
	}

	Rope ambd(Rope le,Subsequence b,Rope re) {
		Rope res;
		append(res, le);
		append(res, re);
		return res;
	}

	Rope ambd_Pr(Rope le,Subsequence b,Rope re) {
		Rope res;
		append(res, le);
		append(res, re);
		return res;
	}

	Rope nil(Subsequence loc) {
		Rope r;
		return r;
	}

	Rope edl(Subsequence lb,Rope e, Subsequence rloc) {
		return e;
	}

	Rope edr(Subsequence lloc, Rope e,Subsequence rb) {
		return e;
	}

	Rope edlr(Subsequence lb,Rope e,Subsequence rb) {
		return e;
	}

	Rope drem(Subsequence lloc, Rope e, Subsequence rloc) {
		return e;
	}


	Rope sr(Subsequence lb,Rope e,Subsequence rb) {
		return e;
	}

	Rope hl(Subsequence llb,Subsequence lb,Subsequence region,Subsequence rb,Subsequence rrb) {
		Rope res;
		append(res, '[');
		int pos;
		pos = (lb.i+rb.j)/2;
		if ( pos*2 > lb.i+rb.j ) pos = pos - 1;  // Remake rounding
		append(res, pos);
		if ( pos*2 != lb.i+rb.j ) append(res, ".5", 2);
		append(res, ']');
		return res;
	}

	//~ Rope sp(Subsequence llb,Subsequence lb,Rope e,Subsequence rb,Subsequence rrb) {
		//~ return e;
	//~ }

	Rope bl(Subsequence llb,Subsequence lb,Subsequence lregion,Rope e,Subsequence rb,Subsequence rrb) {
		return e;
	}

	Rope br(Subsequence llb,Subsequence lb,Rope e,Subsequence rregion,Subsequence rb,Subsequence rrb) {
		return e;
	}

	Rope il(Subsequence llb,Subsequence lb,Subsequence lregion,Rope e,Subsequence rregion,Subsequence rb,Subsequence rrb) {
		return e;
	}

	Rope ml(Subsequence llb,Subsequence lb,Rope e,Subsequence rb,Subsequence rrb) {
		Rope res;
		append(res, '[');
		append(res, e);
		append(res, ']');
		return res;
	}

	Rope mldr(Subsequence llb,Subsequence lb,Rope e,Subsequence dr,Subsequence rb,Subsequence rrb) {
		Rope res;
		append(res, '[');
		append(res, e);
		append(res, ']');
		return res;
	}

	Rope mladr(Subsequence llb,Subsequence lb,Rope e,Subsequence dr,Subsequence rb,Subsequence rrb) {
		Rope res;
		append(res, '[');
		append(res, e);
		append(res, ']');
		return res;
	}

	Rope mldlr(Subsequence llb,Subsequence lb,Subsequence dl,Rope e,Subsequence dr,Subsequence rb,Subsequence rrb) {
		Rope res;
		append(res, '[');
		append(res, e);
		append(res, ']');
		return res;
	}

	Rope mladlr(Subsequence llb,Subsequence lb,Subsequence dl,Rope e,Subsequence dr,Subsequence rb,Subsequence rrb) {
		Rope res;
		append(res, '[');
		append(res, e);
		append(res, ']');
		return res;
	}

	Rope mldladr(Subsequence llb,Subsequence lb,Subsequence dl,Rope e,Subsequence dr,Subsequence rb,Subsequence rrb) {
		Rope res;
		append(res, '[');
		append(res, e);
		append(res, ']');
		return res;
	}

	Rope mladldr(Subsequence llb,Subsequence lb,Subsequence dl,Rope e,Subsequence dr,Subsequence rb,Subsequence rrb) {
		Rope res;
		append(res, '[');
		append(res, e);
		append(res, ']');
		return res;
	}

	Rope mldl(Subsequence llb,Subsequence lb,Subsequence dl,Rope e,Subsequence rb,Subsequence rrb) {
		Rope res;
		append(res, '[');
		append(res, e);
		append(res, ']');
		return res;
	}

	Rope mladl(Subsequence llb,Subsequence lb,Subsequence dl,Rope e,Subsequence rb,Subsequence rrb) {
		Rope res;
		append(res, '[');
		append(res, e);
		append(res, ']');
		return res;
	}

	Rope addss(Rope e,Subsequence rb) {
		return e;
	}

	Rope ssadd(Subsequence lb,Rope e) {
		return e;
	}

	Rope trafo(Rope e) {
		return e;
	}

	Rope incl(Rope e) {
		return e;
	}

	Rope combine(Rope le,Rope re) {
		Rope res;
		append(res, le);
		append(res, re);
		return res;
	}

	Rope acomb(Rope le,Subsequence b,Rope re) {
		Rope res;
		append(res, le);
		append(res, re);
		return res;
	}

	choice [Rope] h([Rope] i) {
		return unique(i);
	}
}
