# Supplementary material for: Lost in folding space? Comparing four variants of the thermodynamic model for RNA secondary structure prediction
Source: BMC Bioinformatics. 2011 Nov 3;12:429. doi: 10.1186/1471-2105-12-429 (PMC3293930; doi:10.1186/1471-2105-12-429)
Supplement: Additional file 3 — Source Code of all models. The archive "fold-grammars.tgz" hold source code for all four models (NoDangle, OverDangle, MicroState and MacroState) in the Advanced Dynamic Programming language Bellman's GAP. Please see the enclosed readme file for further instructions on how to compile binaries. [file 1471-2105-12-429-S3.TGZ › fold-grammars/Algebras/alg_pfunc.gap]

algebra alg_pfunc implements sig_foldrna(alphabet = char, answer = double) {
  double sadd(Subsequence lb, double x) {
    return scale(1) *                     x;
  }
  double cadd(double x, double y) {
    return                                x * y;
  }
  double edl(Subsequence llb, double x, Subsequence rrb) {
    Subsequence stem;
    stem.seq = llb.seq;
    stem.i = llb.i+1;
    stem.j = rrb.j;
    return scale(1)                     * x * mk_pf(termaupenalty(stem, stem)) * mk_pf(dl_energy(stem, stem));
  }
  double edr(Subsequence llb, double x, Subsequence rrb) {
    Subsequence stem;
    stem.seq = llb.seq;
    stem.i = llb.i;
    stem.j = rrb.j-1;
    return scale(1)                     * x * mk_pf(termaupenalty(stem, stem)) * mk_pf(dr_energy(stem, stem));
  }
  double edlr(Subsequence llb, double x, Subsequence rrb) {
    Subsequence stem;
    stem.seq = llb.seq;
    stem.i = llb.i+1;
    stem.j = rrb.j-1;
    return scale(2)                     * x * mk_pf(termaupenalty(stem, stem)) * mk_pf(dl_energy(stem, stem) + dr_energy(stem, stem));
  }
  double drem(Subsequence llb, double x, Subsequence rrb) {
    return                                x * mk_pf(termaupenalty(llb, rrb));
  }
  double sr(Subsequence llb, double x, Subsequence rrb) {
    return scale(2)                     * x * mk_pf(sr_energy(llb, rrb));
  }
  double hl(Subsequence llb, Subsequence lb, Subsequence r, Subsequence rb, Subsequence rrb) {
    return scale(4+r.j-r.i)                 * mk_pf(sr_energy(llb, rrb) + hl_energy(lb, rb));
  }
  double bl(Subsequence llb, Subsequence lb, Subsequence lr, double x, Subsequence rb, Subsequence rrb) {
    return scale(4+lr.j-lr.i)           * x * mk_pf(sr_energy(llb, rrb) + bl_energy(lb, lr, rb));
  }
  double br(Subsequence llb, Subsequence lb, double x, Subsequence rr, Subsequence rb, Subsequence rrb) {
    return scale(4+rr.j-rr.i)           * x * mk_pf(sr_energy(llb, rrb) + br_energy(lb, rr, rb));
  }
  double il(Subsequence llb, Subsequence lb, Subsequence lr, double x, Subsequence rr, Subsequence rb, Subsequence rrb) {
    return scale(4+lr.j-lr.i+rr.j-rr.i) * x * mk_pf(sr_energy(llb, rrb) + il_energy(lr, rr));
  }
  double mldl(Subsequence llb, Subsequence lb, Subsequence dl, double x, Subsequence rb, Subsequence rrb) {
    return scale(5)                     * x * mk_pf(380 + sr_energy(llb, rrb) + termaupenalty(lb, rb) + dli_energy(lb, rb));
  }
  double mldr(Subsequence llb, Subsequence lb, double x, Subsequence dr, Subsequence rb, Subsequence rrb) {
    return scale(5)                     * x * mk_pf(380 + sr_energy(llb, rrb) + termaupenalty(lb, rb) + dri_energy(lb, rb));
  }
  double mldlr(Subsequence llb, Subsequence lb, Subsequence dl, double x, Subsequence dr, Subsequence rb, Subsequence rrb) {
    return scale(6)                     * x * mk_pf(380 + sr_energy(llb, rrb) + termaupenalty(lb, rb) + dli_energy(lb, rb) + dri_energy(lb, rb));
  }
  double ml(Subsequence llb, Subsequence lb, double x, Subsequence rb, Subsequence rrb) {
    return scale(4)                     * x * mk_pf(380 + sr_energy(llb, rrb) + termaupenalty(lb, rb));
  }
  double incl(double x) {
    return                                x * mk_pf(40);
  }
  double addss(double x, Subsequence r) {
    return scale(r.j-r.i)               * x * mk_pf(ss_energy(r));
  }
  double nil(Subsequence n) {
    return                                1;
  }
  choice [double] h([double] i) {
    return list(sum(i));
  }
  
    //functions only used with the macrostates grammar. Since with macrostates we need a more complex answer type, we provide a special PFUNC algebra for macrostates and leave these functions empty here.
  double acomb(double le,Subsequence b,double re) {return 0;}
  double combine(double le,double re) {return 0;}
  double trafo(double e) {return 0;}
  double ssadd(Subsequence lb,double e) {return 0;}
  double mladl(Subsequence llb,Subsequence lb,Subsequence dl,double e,Subsequence rb,Subsequence rrb) {return 0;}
  double mladldr(Subsequence llb,Subsequence lb,Subsequence dl,double e,Subsequence dr,Subsequence rb,Subsequence rrb) {return 0;}
  double mldladr(Subsequence llb,Subsequence lb,Subsequence dl,double e,Subsequence dr,Subsequence rb,Subsequence rrb) {return 0;}
  double mladlr(Subsequence llb,Subsequence lb,Subsequence dl,double e,Subsequence dr,Subsequence rb,Subsequence rrb) {return 0;}
  double mladr(Subsequence llb,Subsequence lb,double e,Subsequence dr,Subsequence rb,Subsequence rrb) {return 0;}
  double ambd_Pr(double le,Subsequence b,double re) {return 0;}
  double ambd(double le,Subsequence b,double re) {return 0;}
  double cadd_Pr_Pr_Pr(double le,double re) {return 0;}
  double cadd_Pr_Pr(double le,double re) {return 0;}
  double cadd_Pr(double le,double re) {return 0;}

}
