# Supplementary material for: Lost in folding space? Comparing four variants of the thermodynamic model for RNA secondary structure prediction
Source: BMC Bioinformatics. 2011 Nov 3;12:429. doi: 10.1186/1471-2105-12-429 (PMC3293930; doi:10.1186/1471-2105-12-429)
Supplement: Additional file 3 — Source Code of all models. The archive "fold-grammars.tgz" hold source code for all four models (NoDangle, OverDangle, MicroState and MacroState) in the Advanced Dynamic Programming language Bellman's GAP. Please see the enclosed readme file for further instructions on how to compile binaries. [file 1471-2105-12-429-S3.TGZ › fold-grammars/Algebras/alg_pfunc_macrostate.gap]

algebra alg_pfunc_macrostate implements sig_foldrna(alphabet = char, answer = pfanswer) {
	pfanswer sadd(Subsequence lb,pfanswer e) {
		pfanswer res = e;
		
		res.pf.q1 = scale(1) * e.pf.q1;
		res.pf.q2 = 0.0;
		res.pf.q3 = 0.0;
		res.pf.q4 = 0.0;
		
		return res;
	}

	pfanswer cadd(pfanswer le,pfanswer re) {
		pfanswer res = le;
		
		res.pf.q1 = le.pf.q1 * re.pf.q1;
		res.pf.q2 = 0.0;
		res.pf.q3 = 0.0;
		res.pf.q4 = 0.0;
		
		return res;
	}

	pfanswer cadd_Pr(pfanswer le,pfanswer re) {
		pfanswer res = le;
		
		res.pf.q1 = le.pf.q1 * sum_elems(re.pf);
		res.pf.q2 = 0.0;
		res.pf.q3 = 0.0;
		res.pf.q4 = 0.0;
		
		return res;
	}

	pfanswer cadd_Pr_Pr(pfanswer le,pfanswer re) {
		pfanswer res = le;
		
		res.pf = mk_tuple(le.firststem, le.pf.q1 * re.pf.q1);
		
		return res;
	}

	pfanswer cadd_Pr_Pr_Pr(pfanswer le,pfanswer re) {
		pfanswer res = le;
		
		res.pf = mk_tuple(le.firststem, le.pf.q1 * sum_elems(re.pf));
		
		return res;
	}

	pfanswer ambd(pfanswer le,Subsequence b,pfanswer re) {
		pfanswer res = le;
		
		res.pf.q1 = scale(1) * check_tuple(le.pf.q1, le.firststem, re.firststem, b, re.pf);
		res.pf.q2 = 0.0;
		res.pf.q3 = 0.0;
		res.pf.q4 = 0.0;
		
		return res;
	}

	pfanswer ambd_Pr(pfanswer le,Subsequence b,pfanswer re) {
		pfanswer res = le;
		
		res.pf = mk_tuple(le.firststem, scale(1) * check_tuple(le.pf.q1, le.firststem, re.firststem, b, re.pf));
		
		return res;
	}

	pfanswer nil(Subsequence loc) {
		pfanswer res;
		
		res.pf.q1 = 1.0;
		res.pf.q2 = 0.0;
		res.pf.q3 = 0.0;
		res.pf.q4 = 0.0;
		res.firststem.i = seq_size(loc);
		res.firststem.j = seq_size(loc);
		res.firststem.seq = loc.seq;
		
		return res;
	}

	pfanswer edl(Subsequence lb,pfanswer e, Subsequence rloc) {
		pfanswer res = e;
		
		res.pf.q1 = scale(1) * e.pf.q1 * mk_pf(dl_energy(e.firststem, e.firststem) + termaupenalty(e.firststem, e.firststem));
		res.pf.q2 = 0.0;
		res.pf.q3 = 0.0;
		res.pf.q4 = 0.0;
		
		return res;
	}

	pfanswer edr(Subsequence lloc, pfanswer e,Subsequence rb) {
		pfanswer res = e;
		
		res.pf.q1 = scale(1) * e.pf.q1 * mk_pf(dr_energy(e.firststem, e.firststem) + termaupenalty(e.firststem, e.firststem));
		res.pf.q2 = 0.0;
		res.pf.q3 = 0.0;
		res.pf.q4 = 0.0;
		
		return res;
	}

	pfanswer edlr(Subsequence lb,pfanswer e,Subsequence rb) {
		pfanswer res = e;
		
		res.pf.q1 = scale(2) * e.pf.q1 * mk_pf(dl_energy(e.firststem, e.firststem) + dr_energy(e.firststem, e.firststem) + termaupenalty(e.firststem, e.firststem));
		res.pf.q2 = 0.0;
		res.pf.q3 = 0.0;
		res.pf.q4 = 0.0;
		
		return res;
	}

	pfanswer drem(Subsequence lloc, pfanswer e, Subsequence rloc) {
		pfanswer res = e;

		res.pf.q1 = e.pf.q1 * mk_pf(termaupenalty(e.firststem, e.firststem));
		res.pf.q2 = 0.0;
		res.pf.q3 = 0.0;
		res.pf.q4 = 0.0;

		return res;
	}

	pfanswer sr(Subsequence lb,pfanswer e,Subsequence rb) {
		pfanswer res = e;
		
		res.firststem.i = lb.i;
		res.firststem.j = rb.j;
		
		res.pf.q1 = scale(2) * e.pf.q1 * mk_pf(sr_energy(res.firststem,res.firststem));
		res.pf.q2 = 0.0;
		res.pf.q3 = 0.0;
		res.pf.q4 = 0.0;
		
		return res;
	}

	pfanswer hl(Subsequence llb,Subsequence lb,Subsequence region,Subsequence rb,Subsequence rrb) {
		pfanswer res;
		
		res.firststem.seq = llb.seq;
		res.firststem.i = llb.i;
		res.firststem.j = rrb.j;
		
		Subsequence innerstem;
		innerstem.seq = lb.seq;
		innerstem.i = lb.i;
		innerstem.j = rb.j;
		
		res.pf.q1 = scale(region.j - region.i + 4) * mk_pf(hl_energy(innerstem, innerstem) + sr_energy(res.firststem,res.firststem));
		res.pf.q2 = 0.0;
		res.pf.q3 = 0.0;
		res.pf.q4 = 0.0;
		
		return res;
	}


	pfanswer bl(Subsequence llb,Subsequence lb,Subsequence lregion,pfanswer e,Subsequence rb,Subsequence rrb) {
		pfanswer res = e;
		
		res.firststem.i = llb.i;
		res.firststem.j = rrb.j;
		
		Subsequence innerstem;
		innerstem.seq = lregion.seq;
		innerstem.i = lregion.i-1;
		innerstem.j = e.firststem.j+1;
		
		res.pf.q1 = scale(lregion.j - lregion.i + 4) * e.pf.q1 * mk_pf(bl_energy(innerstem,lregion,innerstem) + sr_energy(res.firststem,res.firststem));
		res.pf.q2 = 0.0;
		res.pf.q3 = 0.0;
		res.pf.q4 = 0.0;
		
		return res;
	}

	pfanswer br(Subsequence llb,Subsequence lb,pfanswer e,Subsequence rregion,Subsequence rb,Subsequence rrb) {
		pfanswer res = e;
		
		res.firststem.i = llb.i;
		res.firststem.j = rrb.j;
		
		Subsequence innerstem;
		innerstem.seq = rregion.seq;
		innerstem.i = e.firststem.i-1;
		innerstem.j = rregion.j+1;
		
		res.pf.q1 = scale(rregion.j - rregion.i + 4) * e.pf.q1 * mk_pf(br_energy(innerstem, rregion, innerstem) + sr_energy(res.firststem,res.firststem));
		res.pf.q2 = 0.0;
		res.pf.q3 = 0.0;
		res.pf.q4 = 0.0;

		return res;
	}

	pfanswer il(Subsequence llb,Subsequence lb,Subsequence lregion,pfanswer e,Subsequence rregion,Subsequence rb,Subsequence rrb) {
		pfanswer res = e;
		
		res.firststem.i = llb.i;
		res.firststem.j = rrb.j;
		
		res.pf.q1 = scale((lregion.j - lregion.i) + (rregion.j - rregion.i) + 4) * e.pf.q1 * mk_pf(il_energy(lregion, rregion) + sr_energy(res.firststem,res.firststem));
		res.pf.q2 = 0.0;
		res.pf.q3 = 0.0;
		res.pf.q4 = 0.0;
		
		return res;
	}

	pfanswer ml(Subsequence llb,Subsequence lb,pfanswer e,Subsequence rb,Subsequence rrb) {
		pfanswer res = e;
		
		res.firststem.i = llb.i;
		res.firststem.j = rrb.j;
		
		Subsequence innerstem;
		innerstem.seq = lb.seq;
		innerstem.i = lb.i;
		innerstem.j = rb.j;
		
		res.pf.q1 = scale(4) * sum_elems(e.pf) * mk_pf(380 + sr_energy(res.firststem,res.firststem) + termaupenalty(innerstem,innerstem));
		res.pf.q2 = 0.0;
		res.pf.q3 = 0.0;
		res.pf.q4 = 0.0;
		
		return res;
	}
	
	pfanswer mldr(Subsequence llb,Subsequence lb,pfanswer e,Subsequence dr,Subsequence rb,Subsequence rrb) {
		pfanswer res = e;
		
		res.firststem.i = llb.i;
		res.firststem.j = rrb.j;
		
		Subsequence innerstem;
		innerstem.seq = lb.seq;
		innerstem.i = lb.i;
		innerstem.j = rb.j;
		
		res.pf.q1 = scale(5) * sum_elems(e.pf) * mk_pf(380 + dri_energy(innerstem,innerstem) + sr_energy(res.firststem,res.firststem) + termaupenalty(innerstem,innerstem));
		res.pf.q2 = 0.0;
		res.pf.q3 = 0.0;
		res.pf.q4 = 0.0;
		
		return res;
	}

	pfanswer mladr(Subsequence llb,Subsequence lb,pfanswer e,Subsequence dr,Subsequence rb,Subsequence rrb) {
		pfanswer res = e;
		
		res.firststem.i = llb.i;
		res.firststem.j = rrb.j;
		
		Subsequence innerstem;
		innerstem.seq = lb.seq;
		innerstem.i = lb.i;
		innerstem.j = rb.j;
		
		base_t rightdanglingBase = base_t(dr[dr.i]);
		base_t rightmostBaselastStem = base_t(e.firststem[dr.i-1]);
		float amdangle;
		amdangle = (e.pf.q1 + e.pf.q3) * mk_pf(min(dr_dangle_dg( wc_comp(rightmostBaselastStem), rightmostBaselastStem, rightdanglingBase), dri_energy(innerstem,innerstem))) +
			   (e.pf.q2 + e.pf.q4) * mk_pf(min(dr_dangle_dg(wob_comp(rightmostBaselastStem), rightmostBaselastStem, rightdanglingBase), dri_energy(innerstem,innerstem)));
		
		res.pf.q1 = scale(5) * amdangle * mk_pf(380 + sr_energy(res.firststem,res.firststem) + termaupenalty(innerstem,innerstem));
		res.pf.q2 = 0.0;
		res.pf.q3 = 0.0;
		res.pf.q4 = 0.0;
		
		return res;
	}

	pfanswer mldlr(Subsequence llb,Subsequence lb,Subsequence dl,pfanswer e,Subsequence dr,Subsequence rb,Subsequence rrb) {
		pfanswer res = e;
		
		res.firststem.i = llb.i;
		res.firststem.j = rrb.j;
		
		Subsequence innerstem;
		innerstem.seq = lb.seq;
		innerstem.i = lb.i;
		innerstem.j = rb.j;
		
		res.pf.q1 = scale(6) * sum_elems(e.pf) * mk_pf(380 + dli_energy(innerstem,innerstem) + dri_energy(innerstem,innerstem) + sr_energy(res.firststem,res.firststem) + termaupenalty(innerstem,innerstem));
		res.pf.q2 = 0.0;
		res.pf.q3 = 0.0;
		res.pf.q4 = 0.0;
		
		return res;
	}

	pfanswer mladlr(Subsequence llb,Subsequence lb,Subsequence dl,pfanswer e,Subsequence dr,Subsequence rb,Subsequence rrb) {
		pfanswer res = e;
		
		res.firststem.i = llb.i;
		res.firststem.j = rrb.j;
		
		Subsequence innerstem;
		innerstem.seq = lb.seq;
		innerstem.i = lb.i;
		innerstem.j = rb.j;
		
		base_t leftdanglingBase = base_t(dl[dl.i]);
		base_t rightdanglingBase = base_t(dr[dr.i]);
		base_t leftmostBasefirstStem = base_t(e.firststem[dl.i+1]);
		base_t rightmostBaselastStem = base_t(e.firststem[dr.i-1]);
		float amdangle;
		amdangle = e.pf.q1 * mk_pf(min(dl_dangle_dg(leftdanglingBase, leftmostBasefirstStem,  wc_comp(leftmostBasefirstStem)), dli_energy(innerstem,innerstem)) + min(dr_dangle_dg( wc_comp(rightmostBaselastStem), rightmostBaselastStem, rightdanglingBase), dri_energy(innerstem,innerstem))) +
			   e.pf.q2 * mk_pf(min(dl_dangle_dg(leftdanglingBase, leftmostBasefirstStem,  wc_comp(leftmostBasefirstStem)), dli_energy(innerstem,innerstem)) + min(dr_dangle_dg(wob_comp(rightmostBaselastStem), rightmostBaselastStem, rightdanglingBase), dri_energy(innerstem,innerstem))) +
			   e.pf.q3 * mk_pf(min(dl_dangle_dg(leftdanglingBase, leftmostBasefirstStem, wob_comp(leftmostBasefirstStem)), dli_energy(innerstem,innerstem)) + min(dr_dangle_dg( wc_comp(rightmostBaselastStem), rightmostBaselastStem, rightdanglingBase), dri_energy(innerstem,innerstem))) +
			   e.pf.q4 * mk_pf(min(dl_dangle_dg(leftdanglingBase, leftmostBasefirstStem, wob_comp(leftmostBasefirstStem)), dli_energy(innerstem,innerstem)) + min(dr_dangle_dg(wob_comp(rightmostBaselastStem), rightmostBaselastStem, rightdanglingBase), dri_energy(innerstem,innerstem)));
		
		res.pf.q1 = scale(6) * amdangle * mk_pf(380 + sr_energy(res.firststem, res.firststem) + termaupenalty(innerstem,innerstem));
		res.pf.q2 = 0.0;
		res.pf.q3 = 0.0;
		res.pf.q4 = 0.0;
		
		return res;
	}

	pfanswer mldladr(Subsequence llb,Subsequence lb,Subsequence dl,pfanswer e,Subsequence dr,Subsequence rb,Subsequence rrb) {
		pfanswer res = e;
		
		res.firststem.i = llb.i;
		res.firststem.j = rrb.j;
		
		Subsequence innerstem;
		innerstem.seq = lb.seq;
		innerstem.i = lb.i;
		innerstem.j = rb.j;
		
		base_t rightdanglingBase = base_t(dr[dr.i]);
		base_t rightmostBaselastStem = base_t(e.firststem[dr.i-1]);
		double amdangle;
		amdangle = (e.pf.q1 * mk_pf(dli_energy(innerstem,innerstem)) + e.pf.q3) * mk_pf(min(dr_dangle_dg(wc_comp(rightmostBaselastStem), rightmostBaselastStem, rightdanglingBase), dri_energy(innerstem,innerstem))) +
			   (e.pf.q2 + e.pf.q4) * mk_pf(min(dr_dangle_dg(wob_comp(rightmostBaselastStem), rightmostBaselastStem, rightdanglingBase), dri_energy(innerstem,innerstem)));
		
		res.pf.q1 = scale(6) * amdangle * mk_pf(380 + sr_energy(res.firststem,res.firststem) + termaupenalty(innerstem,innerstem));
		res.pf.q2 = 0.0;
		res.pf.q3 = 0.0;
		res.pf.q4 = 0.0;
		
		return res;
	}

	pfanswer mladldr(Subsequence llb,Subsequence lb,Subsequence dl,pfanswer e,Subsequence dr,Subsequence rb,Subsequence rrb) {
		pfanswer res = e;
		
		res.firststem.i = llb.i;
		res.firststem.j = rrb.j;
		
		Subsequence innerstem;
		innerstem.seq = lb.seq;
		innerstem.i = lb.i;
		innerstem.j = rb.j;
		
		base_t leftdanglingBase = base_t(dl[dl.i]);
		base_t leftmostBasefirstStem = base_t(e.firststem[dl.i+1]);
		float amdangle;
		amdangle = (e.pf.q1 + e.pf.q2) * mk_pf(min(dl_dangle_dg(leftdanglingBase, leftmostBasefirstStem, wc_comp(leftmostBasefirstStem)), dli_energy(innerstem,innerstem))) +
			   (e.pf.q3 + e.pf.q4 * mk_pf(dri_energy(innerstem,innerstem))) * mk_pf(min(dl_dangle_dg(leftdanglingBase, leftmostBasefirstStem, wob_comp(leftmostBasefirstStem)), dli_energy(innerstem,innerstem)));
		
		res.pf.q1 = scale(6) * amdangle * mk_pf(380 + sr_energy(res.firststem,res.firststem) + termaupenalty(innerstem,innerstem));
		res.pf.q2 = 0.0;
		res.pf.q3 = 0.0;
		res.pf.q4 = 0.0;
		
		return res;
	}

	pfanswer mldl(Subsequence llb,Subsequence lb,Subsequence dl,pfanswer e,Subsequence rb,Subsequence rrb) {
		pfanswer res = e;
		
		res.firststem.i = llb.i;
		res.firststem.j = rrb.j;
		
		Subsequence innerstem;
		innerstem.seq = lb.seq;
		innerstem.i = lb.i;
		innerstem.j = rb.j;
		
		res.pf.q1 = scale(5) * sum_elems(e.pf) * mk_pf(380 + dli_energy(innerstem,innerstem) + sr_energy(res.firststem,res.firststem) + termaupenalty(innerstem,innerstem));
		res.pf.q2 = 0.0;
		res.pf.q3 = 0.0;
		res.pf.q4 = 0.0;
		
		return res;
	}

	pfanswer mladl(Subsequence llb,Subsequence lb,Subsequence dl,pfanswer e,Subsequence rb,Subsequence rrb) {
		pfanswer res = e;
		
		res.firststem.i = llb.i;
		res.firststem.j = rrb.j;
		
		Subsequence innerstem;
		innerstem.seq = lb.seq;
		innerstem.i = lb.i;
		innerstem.j = rb.j;
		
		base_t leftdanglingBase = base_t(dl[dl.i]);
		base_t leftmostBasefirstStem = base_t(e.firststem[dl.i+1]);
		float amdangle;
		amdangle = (e.pf.q1 + e.pf.q2) * mk_pf(min(dl_dangle_dg(leftdanglingBase, leftmostBasefirstStem,  wc_comp(leftmostBasefirstStem)), dli_energy(innerstem,innerstem))) +
			   (e.pf.q3 + e.pf.q4) * mk_pf(min(dl_dangle_dg(leftdanglingBase, leftmostBasefirstStem, wob_comp(leftmostBasefirstStem)), dli_energy(innerstem,innerstem)));
		
		res.pf.q1 = scale(5) * amdangle * mk_pf(380 + sr_energy(res.firststem,res.firststem) + termaupenalty(innerstem,innerstem));
		res.pf.q2 = 0.0;
		res.pf.q3 = 0.0;
		res.pf.q4 = 0.0;
		
		return res;
	}

	pfanswer addss(pfanswer e,Subsequence rregion) {
		pfanswer res = e;
		
		res.pf = mult_tup(scale(rregion.j - rregion.i) * mk_pf(ss_energy(rregion)), e.pf);

		return res;
	}

	pfanswer ssadd(Subsequence lregion,pfanswer e) {
		pfanswer res = e;
		
		Subsequence test;
		test.seq = lregion.seq;
		test.i = lregion.i;
		test.j = lregion.j+1;

		res.pf = mk_tuple(e.firststem, scale(lregion.j - lregion.i) * e.pf.q1 * mk_pf(40 + ss_energy(lregion)));
		
		return res;
	}

	pfanswer trafo(pfanswer e) {
		pfanswer res = e;
		
		res.pf.q1 = sum_elems(e.pf);
		res.pf.q2 = 0.0;
		res.pf.q3 = 0.0;
		res.pf.q4 = 0.0;
		
		return res;
	}

	pfanswer incl(pfanswer e) {
		pfanswer res = e;
		
		res.pf = mk_tuple(e.firststem, e.pf.q1 * mk_pf(40));

		return res;
	}

	pfanswer combine(pfanswer le,pfanswer re) {
		pfanswer res = le;
		
		res.firststem = le.firststem;
		
		res.pf.q1 = (le.pf.q1 + le.pf.q2) * (re.pf.q1 + re.pf.q3);
		res.pf.q2 = (le.pf.q1 + le.pf.q2) * (re.pf.q2 + re.pf.q4);
		res.pf.q3 = (le.pf.q3 + le.pf.q4) * (re.pf.q3 + re.pf.q1);
		res.pf.q4 = (le.pf.q4 + le.pf.q3) * (re.pf.q4 + re.pf.q2);
		
		return res;
	}

	pfanswer acomb(pfanswer le,Subsequence b,pfanswer re) {
		pfanswer res = le;
		
		res.firststem = le.firststem;
		
		base_t baseLeftStem = base_t(le.firststem[b.i-1]);
		base_t baseRightStem = base_t(re.firststem[b.i+1]);
		base_t baseAmbigious = base_t(b[b.i]);
		double  wcDr = dr_dangle_dg(  wc_comp(baseLeftStem), baseLeftStem, baseAmbigious);
		double wobDr = dr_dangle_dg( wob_comp(baseLeftStem), baseLeftStem, baseAmbigious);
		double  wcDl = dl_dangle_dg(baseAmbigious, baseRightStem,  wc_comp(baseRightStem));
		double wobDl = dl_dangle_dg(baseAmbigious, baseRightStem, wob_comp(baseRightStem));
		
		res.pf.q1 = le.pf.q1 * (re.pf.q1 * mk_pf(min( wcDr, wcDl)) + re.pf.q3 * mk_pf(min( wcDr,wobDl))) + 
			    le.pf.q2 * (re.pf.q1 * mk_pf(min(wobDr, wcDl)) + re.pf.q3 * mk_pf(min(wobDr,wobDl)));
		res.pf.q2 = le.pf.q2 * (re.pf.q2 * mk_pf(min(wobDr, wcDl)) + re.pf.q4 * mk_pf(min(wobDr,wobDl))) + 
			    le.pf.q1 * (re.pf.q2 * mk_pf(min( wcDr, wcDl)) + re.pf.q4 * mk_pf(min( wcDr,wobDl)));
		res.pf.q3 = le.pf.q3 * (re.pf.q3 * mk_pf(min( wcDr,wobDl)) + re.pf.q1 * mk_pf(min( wcDr, wcDl))) +
			    le.pf.q4 * (re.pf.q3 * mk_pf(min(wobDr,wobDl)) + re.pf.q1 * mk_pf(min(wobDr, wcDl)));
		res.pf.q4 = le.pf.q4 * (re.pf.q4 * mk_pf(min(wobDr,wobDl)) + re.pf.q2 * mk_pf(min(wobDr, wcDl))) +
			    le.pf.q3 * (re.pf.q4 * mk_pf(min( wcDr,wobDl)) + re.pf.q2 * mk_pf(min( wcDr, wcDl)));
		
		res.pf.q1 = res.pf.q1 * scale(1);
		res.pf.q2 = res.pf.q2 * scale(1);
		res.pf.q3 = res.pf.q3 * scale(1);
		res.pf.q4 = res.pf.q4 * scale(1);
		
		return res;
	}

	choice [pfanswer] h([pfanswer] i) {
		return list(sum(i));
		//~ return i;
	}
}

algebra alg_pfunc_macrostate_filter_me extends alg_pfunc_macrostate {
  choice [pfanswer] h([pfanswer] l)
  {
    return l;
  }
}

algebra alg_pfunc_macrostate_id extends alg_pfunc_macrostate {
  choice [pfanswer] h([pfanswer] l)
  {
    return l;
  }
}
