# Supplementary material for: Lost in folding space? Comparing four variants of the thermodynamic model for RNA secondary structure prediction
Source: BMC Bioinformatics. 2011 Nov 3;12:429. doi: 10.1186/1471-2105-12-429 (PMC3293930; doi:10.1186/1471-2105-12-429)
Supplement: Additional file 3 — Source Code of all models. The archive "fold-grammars.tgz" hold source code for all four models (NoDangle, OverDangle, MicroState and MacroState) in the Advanced Dynamic Programming language Bellman's GAP. Please see the enclosed readme file for further instructions on how to compile binaries. [file 1471-2105-12-429-S3.TGZ › fold-grammars/Algebras/alg_mfe_macrostate.gap]

algebra alg_mfe_macrostate implements sig_foldrna(alphabet = char, answer = mfeanswer) {
	mfeanswer sadd(Subsequence lb,mfeanswer e) {
		mfeanswer res;
		res.energy = e.energy;
		res.firstStem.seq = lb.seq;
		res.firstStem.i = lb.i;
		res.firstStem.j = e.firstStem.j;
		return res;
	}

	mfeanswer cadd(mfeanswer le,mfeanswer re) {
		mfeanswer res;
		res.energy = le.energy + re.energy;
		res.firstStem = le.firstStem;
		return res;
	}

	mfeanswer cadd_Pr(mfeanswer le,mfeanswer re) {
		mfeanswer res;
		res.energy = le.energy + re.energy;
		res.firstStem = le.firstStem;
		return res;
	}

	mfeanswer cadd_Pr_Pr(mfeanswer le,mfeanswer re) {
		mfeanswer res;
		res.energy = le.energy + re.energy;
		res.firstStem = le.firstStem;
		return res;
	}

	mfeanswer cadd_Pr_Pr_Pr(mfeanswer le,mfeanswer re) {
		mfeanswer res;
		res.energy = le.energy + re.energy;
		res.firstStem = le.firstStem;
		return res;
	}

	mfeanswer ambd(mfeanswer le,Subsequence b,mfeanswer re) {
		mfeanswer res;
		res.energy = le.energy + re.energy + min(dr_energy(le.firstStem, le.firstStem), dl_energy(re.firstStem, re.firstStem));
		res.firstStem = le.firstStem;
		return res;
	}

	mfeanswer ambd_Pr(mfeanswer le,Subsequence b,mfeanswer re) {
		mfeanswer res;
		res.energy = le.energy + re.energy + min(dr_energy(le.firstStem, le.firstStem), dl_energy(re.firstStem, re.firstStem));
		res.firstStem = le.firstStem;
		return res;
	}

	mfeanswer nil(Subsequence loc) {
		mfeanswer res;
		res.energy = 0;
		res.firstStem = loc;
		return res;
	}

	mfeanswer edl(Subsequence lb,mfeanswer e, Subsequence rloc) {
		mfeanswer res;
		res.energy = e.energy + dl_energy(e.firstStem, e.firstStem) + termaupenalty(e.firstStem, e.firstStem);
		res.firstStem = e.firstStem;
		return res;
	}

	mfeanswer edr(Subsequence lloc, mfeanswer e,Subsequence rb) {
		mfeanswer res;
		res.energy = e.energy + dr_energy(e.firstStem, e.firstStem) + termaupenalty(e.firstStem, e.firstStem);
		res.firstStem = e.firstStem;
		return res;
	}

	mfeanswer edlr(Subsequence lb,mfeanswer e,Subsequence rb) {
		mfeanswer res;
		res.energy = e.energy + dl_energy(e.firstStem, e.firstStem) + dr_energy(e.firstStem, e.firstStem) + termaupenalty(e.firstStem, e.firstStem);
		res.firstStem = e.firstStem;
		return res;
	}

	mfeanswer drem(Subsequence lloc, mfeanswer e, Subsequence rloc) {
		mfeanswer res = e;
		res.energy = res.energy + termaupenalty(e.firstStem, e.firstStem);
		return res;
	}


	mfeanswer sr(Subsequence lb,mfeanswer e,Subsequence rb) {
		mfeanswer res;
		res.firstStem.seq = lb.seq;
		res.firstStem.i = lb.i;
		res.firstStem.j = rb.j;
		
		res.energy = e.energy + sr_energy(res.firstStem,res.firstStem);
		return res;
	}

	mfeanswer hl(Subsequence llb,Subsequence lb,Subsequence region,Subsequence rb,Subsequence rrb) {
		mfeanswer res;
		res.firstStem.seq = llb.seq;
		res.firstStem.i = llb.i;
		res.firstStem.j = rrb.j;
		
		Subsequence innerStem;
		innerStem.seq = lb.seq;
		innerStem.i = lb.i;
		innerStem.j = rb.j;
		
		res.energy = hl_energy(innerStem, innerStem) + sr_energy(res.firstStem,res.firstStem);
		return res;
	}


	mfeanswer bl(Subsequence llb,Subsequence lb,Subsequence lregion,mfeanswer e,Subsequence rb,Subsequence rrb) {
		mfeanswer res;
		res.firstStem.seq = llb.seq;
		res.firstStem.i = llb.i;
		res.firstStem.j = rrb.j;
		
		Subsequence innerStem;
		innerStem.seq = lregion.seq;
		innerStem.i = lregion.i-1;
		innerStem.j = e.firstStem.j+1;
		
		res.energy = e.energy + bl_energy(innerStem,lregion,innerStem) + sr_energy(res.firstStem,res.firstStem);
		return res;
	}

	mfeanswer br(Subsequence llb,Subsequence lb,mfeanswer e,Subsequence rregion,Subsequence rb,Subsequence rrb) {
		mfeanswer res;
		res.firstStem.seq = llb.seq;
		res.firstStem.i = llb.i;
		res.firstStem.j = rrb.j;
		
		Subsequence innerStem;
		innerStem.seq = rregion.seq;
		innerStem.i = e.firstStem.i-1;
		innerStem.j = rregion.j+1;
		
		res.energy = e.energy + br_energy(innerStem, rregion, innerStem) + sr_energy(res.firstStem,res.firstStem);  
		return res;
	}

	mfeanswer il(Subsequence llb,Subsequence lb,Subsequence lregion,mfeanswer e,Subsequence rregion,Subsequence rb,Subsequence rrb) {
		mfeanswer res;
		res.firstStem.seq = llb.seq;
		res.firstStem.i = llb.i;
		res.firstStem.j = rrb.j;
		
		res.energy = e.energy + il_energy(lregion, rregion) + sr_energy(res.firstStem,res.firstStem);  
		return res;
	}

	mfeanswer ml(Subsequence llb,Subsequence lb,mfeanswer e,Subsequence rb,Subsequence rrb) {
		mfeanswer res;
		res.firstStem.seq = llb.seq;
		res.firstStem.i = llb.i;
		res.firstStem.j = rrb.j;
		
		Subsequence innerStem;
		innerStem.seq = lb.seq;
		innerStem.i = lb.i;
		innerStem.j = rb.j;
		
		res.energy = 380 + e.energy + sr_energy(res.firstStem,res.firstStem) + termaupenalty(innerStem,innerStem);
		return res;
	}

	mfeanswer mldr(Subsequence llb,Subsequence lb,mfeanswer e,Subsequence dr,Subsequence rb,Subsequence rrb) {
		mfeanswer res;
		res.firstStem.seq = llb.seq;
		res.firstStem.i = llb.i;
		res.firstStem.j = rrb.j;
		
		Subsequence innerStem;
		innerStem.seq = lb.seq;
		innerStem.i = lb.i;
		innerStem.j = rb.j;
		
		res.energy = 380 + e.energy + dri_energy(innerStem,innerStem) + sr_energy(res.firstStem,res.firstStem) + termaupenalty(innerStem,innerStem);
		return res;
	}

	mfeanswer mladr(Subsequence llb,Subsequence lb,mfeanswer e,Subsequence dr,Subsequence rb,Subsequence rrb) {
		mfeanswer res;
		res.firstStem.seq = llb.seq;
		res.firstStem.i = llb.i;
		res.firstStem.j = rrb.j;
		
		Subsequence innerStem;
		innerStem.seq = lb.seq;
		innerStem.i = lb.i;
		innerStem.j = rb.j;
		
		res.energy = 380 + e.energy + min(dri_energy(innerStem,innerStem), dr_energy(e.lastStem, e.lastStem)) + sr_energy(res.firstStem,res.firstStem) + termaupenalty(innerStem,innerStem);
		return res;
	}

	mfeanswer mldlr(Subsequence llb,Subsequence lb,Subsequence dl,mfeanswer e,Subsequence dr,Subsequence rb,Subsequence rrb) {
		mfeanswer res;
		res.firstStem.seq = llb.seq;
		res.firstStem.i = llb.i;
		res.firstStem.j = rrb.j;
		
		Subsequence innerStem;
		innerStem.seq = lb.seq;
		innerStem.i = lb.i;
		innerStem.j = rb.j;
		
		res.energy = 380 + e.energy + dli_energy(innerStem,innerStem) + dri_energy(innerStem,innerStem) + sr_energy(res.firstStem,res.firstStem) + termaupenalty(innerStem,innerStem);
		return res;
	}

	mfeanswer mladlr(Subsequence llb,Subsequence lb,Subsequence dl,mfeanswer e,Subsequence dr,Subsequence rb,Subsequence rrb) {
		mfeanswer res;
		res.firstStem.seq = llb.seq;
		res.firstStem.i = llb.i;
		res.firstStem.j = rrb.j;
		
		Subsequence innerStem;
		innerStem.seq = lb.seq;
		innerStem.i = lb.i;
		innerStem.j = rb.j;
		
		res.energy = 380 + e.energy + min(dli_energy(innerStem,innerStem), dl_energy(e.firstStem, e.firstStem)) + min(dri_energy(innerStem,innerStem), dr_energy(e.lastStem, e.lastStem)) + sr_energy(res.firstStem,res.firstStem) + termaupenalty(innerStem,innerStem);
		return res;
	}

	mfeanswer mldladr(Subsequence llb,Subsequence lb,Subsequence dl,mfeanswer e,Subsequence dr,Subsequence rb,Subsequence rrb) {
		mfeanswer res;
		res.firstStem.seq = llb.seq;
		res.firstStem.i = llb.i;
		res.firstStem.j = rrb.j;
		
		Subsequence innerStem;
		innerStem.seq = lb.seq;
		innerStem.i = lb.i;
		innerStem.j = rb.j;
		
		res.energy = 380 + e.energy + dli_energy(innerStem,innerStem) + min(dri_energy(innerStem,innerStem), dr_energy(e.lastStem,e.lastStem)) + sr_energy(res.firstStem,res.firstStem) + termaupenalty(innerStem,innerStem);
		return res;
	}

	mfeanswer mladldr(Subsequence llb,Subsequence lb,Subsequence dl,mfeanswer e,Subsequence dr,Subsequence rb,Subsequence rrb) {
		mfeanswer res;
		res.firstStem.seq = llb.seq;
		res.firstStem.i = llb.i;
		res.firstStem.j = rrb.j;
		
		Subsequence innerStem;
		innerStem.seq = lb.seq;
		innerStem.i = lb.i;
		innerStem.j = rb.j;
		
		res.energy = 380 + e.energy + min(dli_energy(innerStem,innerStem), dl_energy(e.firstStem, e.firstStem)) + dri_energy(innerStem,innerStem) + sr_energy(res.firstStem,res.firstStem) + termaupenalty(innerStem,innerStem);
		return res;
	}

	mfeanswer mldl(Subsequence llb,Subsequence lb,Subsequence dl,mfeanswer e,Subsequence rb,Subsequence rrb) {
		mfeanswer res;
		res.firstStem.seq = llb.seq;
		res.firstStem.i = llb.i;
		res.firstStem.j = rrb.j;
		
		Subsequence innerStem;
		innerStem.seq = lb.seq;
		innerStem.i = lb.i;
		innerStem.j = rb.j;
		
		res.energy = 380 + e.energy + dli_energy(innerStem,innerStem) + sr_energy(res.firstStem,res.firstStem) + termaupenalty(innerStem,innerStem);
		return res;
	}

	mfeanswer mladl(Subsequence llb,Subsequence lb,Subsequence dl,mfeanswer e,Subsequence rb,Subsequence rrb) {
		mfeanswer res;
		res.firstStem.seq = llb.seq;
		res.firstStem.i = llb.i;
		res.firstStem.j = rrb.j;
		
		Subsequence innerStem;
		innerStem.seq = lb.seq;
		innerStem.i = lb.i;
		innerStem.j = rb.j;
		
		res.energy = 380 + e.energy + min(dli_energy(innerStem,innerStem), dl_energy(e.firstStem, e.firstStem)) + sr_energy(res.firstStem,res.firstStem) + termaupenalty(innerStem,innerStem);
		return res;
	}

	mfeanswer addss(mfeanswer e,Subsequence rb) {
		mfeanswer res;
		res.energy = e.energy + ss_energy(rb);
		
		res.firstStem = e.firstStem;
		res.lastStem = e.lastStem;
		return res;
	}

	mfeanswer ssadd(Subsequence lb,mfeanswer e) {
		mfeanswer res;
		res.energy = 40 + e.energy + ss_energy(lb);
		
		res.firstStem = e.firstStem;
		res.lastStem = e.firstStem;
		return res;
	}

	mfeanswer trafo(mfeanswer e) {
		return e;
	}

	mfeanswer incl(mfeanswer e) {
		mfeanswer res;
		res.energy = 40 + e.energy;
		
		res.firstStem = e.firstStem;
		res.lastStem = e.firstStem;
		return res;
	}

	mfeanswer combine(mfeanswer le,mfeanswer re) {
		mfeanswer res;
		res.energy = le.energy + re.energy;
		
		res.firstStem = le.firstStem;
		res.lastStem = re.lastStem;
		return res;
	}

	mfeanswer acomb(mfeanswer le,Subsequence b,mfeanswer re) {
		mfeanswer res;
		res.energy = le.energy + re.energy + min(dr_energy(le.lastStem, le.lastStem), dl_energy(re.firstStem, re.firstStem));
		res.firstStem = le.firstStem;
		res.lastStem = re.lastStem;
		return res;
	}

	choice [mfeanswer] h([mfeanswer] i) {
		return list(minimum(i));
	}
}


algebra alg_mfeV2_macrostate implements sig_foldrna(alphabet = char, answer = mfeanswer_v2) {
	mfeanswer_v2 sadd(Subsequence lb,mfeanswer_v2 e) {
		mfeanswer_v2 res = e;
		
		res.subword.i = lb.i;
		
		return res;
	}

	mfeanswer_v2 cadd(mfeanswer_v2 le,mfeanswer_v2 re) {
		mfeanswer_v2 res = le;
		
		res.energy = le.energy + re.energy;
		res.lastStem = re.lastStem;
		res.subword.j = re.subword.j;
		
		return res;
	}

	mfeanswer_v2 cadd_Pr(mfeanswer_v2 le,mfeanswer_v2 re) {
		mfeanswer_v2 res = le;
		
		res.energy = le.energy + re.energy;
		res.lastStem = re.lastStem;
		res.subword.j = re.subword.j;
		
		return res;
	}

	mfeanswer_v2 cadd_Pr_Pr(mfeanswer_v2 le,mfeanswer_v2 re) {
		mfeanswer_v2 res = le;
		
		res.energy = le.energy + re.energy;
		res.lastStem = re.lastStem;
		res.subword.j = re.subword.j;
		
		return res;
	}

	mfeanswer_v2 cadd_Pr_Pr_Pr(mfeanswer_v2 le,mfeanswer_v2 re) {
		mfeanswer_v2 res = le;
		
		res.energy = le.energy + re.energy;
		res.lastStem = re.lastStem;
		res.subword.j = re.subword.j;
		
		return res;
	}

	mfeanswer_v2 ambd(mfeanswer_v2 le,Subsequence b,mfeanswer_v2 re) {
		mfeanswer_v2 res = le;
		
		res.energy = le.energy + re.energy + min(dr_energy(le.firstStem, le.firstStem), dl_energy(re.firstStem, re.firstStem));
		res.lastStem = re.lastStem;
		res.subword.j = re.subword.j;
		
		return res;
	}

	mfeanswer_v2 ambd_Pr(mfeanswer_v2 le,Subsequence b,mfeanswer_v2 re) {
		mfeanswer_v2 res = le;
		
		res.energy = le.energy + re.energy + min(dr_energy(le.firstStem, le.firstStem), dl_energy(re.firstStem, re.firstStem));
		res.lastStem = re.lastStem;
		res.subword.j = re.subword.j;
		
		return res;
	}

	mfeanswer_v2 nil(Subsequence loc) {
		mfeanswer_v2 res;
		
		res.energy = 0;
		res.firstStem = loc;
		res.lastStem = loc;
		res.subword = loc;
		
		return res;
	}

	mfeanswer_v2 edl(Subsequence lb,mfeanswer_v2 e, Subsequence rloc) {
		mfeanswer_v2 res = e;
		res.energy = e.energy + dl_energy(e.firstStem, e.firstStem) + termaupenalty(e.firstStem, e.firstStem);
		res.subword.i = lb.i;
		
		return res;
	}

	mfeanswer_v2 edr(Subsequence lloc, mfeanswer_v2 e,Subsequence rb) {
		mfeanswer_v2 res = e;
		
		res.energy = e.energy + dr_energy(e.firstStem, e.firstStem) + termaupenalty(e.firstStem, e.firstStem);
		res.subword.j = rb.j;
		
		return res;
	}

	mfeanswer_v2 edlr(Subsequence lb,mfeanswer_v2 e,Subsequence rb) {
		mfeanswer_v2 res = e;
		
		res.energy = e.energy + dl_energy(e.firstStem, e.firstStem) + dr_energy(e.firstStem, e.firstStem) + termaupenalty(e.firstStem, e.firstStem);
		res.subword.i = lb.i;
		res.subword.j = rb.j;
		
		return res;
	}

	mfeanswer_v2 drem(Subsequence lloc, mfeanswer_v2 e, Subsequence rloc) {
		mfeanswer_v2 res = e;
		res.energy = res.energy + termaupenalty(e.firstStem, e.firstStem);
		return res;
	}

	mfeanswer_v2 sr(Subsequence lb,mfeanswer_v2 e,Subsequence rb) {
		mfeanswer_v2 res = e;
		
		res.firstStem.seq = lb.seq;
		res.firstStem.i = lb.i;
		res.firstStem.j = rb.j;
		
		res.energy = e.energy + sr_energy(res.firstStem,res.firstStem);
		res.lastStem = res.firstStem;
		res.subword = res.firstStem;
		
		return res;
	}

	mfeanswer_v2 hl(Subsequence llb,Subsequence lb,Subsequence region,Subsequence rb,Subsequence rrb) {
		mfeanswer_v2 res;
		
		res.firstStem.seq = llb.seq;
		res.firstStem.i = llb.i;
		res.firstStem.j = rrb.j;
		
		Subsequence innerStem;
		innerStem.seq = lb.seq;
		innerStem.i = lb.i;
		innerStem.j = rb.j;
		
		res.energy = hl_energy(innerStem, innerStem) + sr_energy(res.firstStem,res.firstStem);
		res.lastStem = res.firstStem;
		res.subword = res.firstStem;
		
		return res;
	}


	mfeanswer_v2 bl(Subsequence llb,Subsequence lb,Subsequence lregion,mfeanswer_v2 e,Subsequence rb,Subsequence rrb) {
		mfeanswer_v2 res = e;
		
		res.firstStem.seq = llb.seq;
		res.firstStem.i = llb.i;
		res.firstStem.j = rrb.j;

		Subsequence innerStem;
		innerStem.seq = lregion.seq;
		innerStem.i = lregion.i-1;
		innerStem.j = e.firstStem.j+1;
		
		res.energy = e.energy + bl_energy(innerStem,lregion,innerStem) + sr_energy(res.firstStem,res.firstStem);
		//~ res.subword.i = lregion.i;
		res.lastStem = res.firstStem;
		res.subword = res.firstStem;
		
		return res;
	}

	mfeanswer_v2 br(Subsequence llb,Subsequence lb,mfeanswer_v2 e,Subsequence rregion,Subsequence rb,Subsequence rrb) {
		mfeanswer_v2 res = e;
		
		res.firstStem.seq = llb.seq;
		res.firstStem.i = llb.i;
		res.firstStem.j = rrb.j;

		Subsequence innerStem;
		innerStem.seq = rregion.seq;
		innerStem.i = e.firstStem.i-1;
		innerStem.j = rregion.j+1;
		
		res.energy = e.energy + br_energy(innerStem, rregion, innerStem) + sr_energy(res.firstStem,res.firstStem);
		res.lastStem = res.firstStem;
		res.subword = res.firstStem;
		
		return res;
	}

	mfeanswer_v2 il(Subsequence llb,Subsequence lb,Subsequence lregion,mfeanswer_v2 e,Subsequence rregion,Subsequence rb,Subsequence rrb) {
		mfeanswer_v2 res = e;
		
		res.firstStem.seq = llb.seq;
		res.firstStem.i = llb.i;
		res.firstStem.j = rrb.j;

		res.energy = e.energy + il_energy(lregion, rregion) + sr_energy(res.firstStem,res.firstStem);
		res.subword = res.firstStem;
		res.lastStem = res.firstStem;
		
		return res;
	}

	mfeanswer_v2 ml(Subsequence llb,Subsequence lb,mfeanswer_v2 e,Subsequence rb,Subsequence rrb) {
		mfeanswer_v2 res = e;
		
		res.firstStem.seq = llb.seq;
		res.firstStem.i = llb.i;
		res.firstStem.j = rrb.j;
		
		Subsequence innerStem;
		innerStem.seq = lb.seq;
		innerStem.i = lb.i;
		innerStem.j = rb.j;
		
		res.energy = 380 + e.energy + sr_energy(res.firstStem,res.firstStem) + termaupenalty(innerStem,innerStem);
		res.lastStem = res.firstStem;
		res.subword = res.firstStem;
		
		return res;
	}

	mfeanswer_v2 mldr(Subsequence llb,Subsequence lb,mfeanswer_v2 e,Subsequence dr,Subsequence rb,Subsequence rrb) {
		mfeanswer_v2 res = e;
		
		res.firstStem.seq = llb.seq;
		res.firstStem.i = llb.i;
		res.firstStem.j = rrb.j;
		
		Subsequence innerStem;
		innerStem.seq = lb.seq;
		innerStem.i = lb.i;
		innerStem.j = rb.j;
		
		res.energy = 380 + e.energy + dri_energy(innerStem,innerStem) + sr_energy(res.firstStem,res.firstStem) + termaupenalty(innerStem,innerStem);
		res.lastStem = res.firstStem;
		res.subword = res.firstStem;
		
		return res;
	}

	mfeanswer_v2 mladr(Subsequence llb,Subsequence lb,mfeanswer_v2 e,Subsequence dr,Subsequence rb,Subsequence rrb) {
		mfeanswer_v2 res = e;
		
		res.firstStem.seq = llb.seq;
		res.firstStem.i = llb.i;
		res.firstStem.j = rrb.j;
		
		Subsequence innerStem;
		innerStem.seq = lb.seq;
		innerStem.i = lb.i;
		innerStem.j = rb.j;
		
		res.energy = 380 + e.energy + min(dri_energy(innerStem,innerStem), dr_energy(e.lastStem, e.lastStem)) + sr_energy(res.firstStem,res.firstStem) + termaupenalty(innerStem,innerStem);
		res.lastStem = res.firstStem;
		res.subword = res.firstStem;
		
		return res;
	}

	mfeanswer_v2 mldlr(Subsequence llb,Subsequence lb,Subsequence dl,mfeanswer_v2 e,Subsequence dr,Subsequence rb,Subsequence rrb) {
		mfeanswer_v2 res = e;
		
		res.firstStem.seq = llb.seq;
		res.firstStem.i = llb.i;
		res.firstStem.j = rrb.j;
		
		Subsequence innerStem;
		innerStem.seq = lb.seq;
		innerStem.i = lb.i;
		innerStem.j = rb.j;
		
		res.energy = 380 + e.energy + dli_energy(innerStem,innerStem) + dri_energy(innerStem,innerStem) + sr_energy(res.firstStem,res.firstStem) + termaupenalty(innerStem,innerStem);
		res.lastStem = res.firstStem;
		res.subword = res.firstStem;
		
		return res;
	}

	mfeanswer_v2 mladlr(Subsequence llb,Subsequence lb,Subsequence dl,mfeanswer_v2 e,Subsequence dr,Subsequence rb,Subsequence rrb) {
		mfeanswer_v2 res = e;
		
		res.firstStem.seq = llb.seq;
		res.firstStem.i = llb.i;
		res.firstStem.j = rrb.j;
		
		Subsequence innerStem;
		innerStem.seq = lb.seq;
		innerStem.i = lb.i;
		innerStem.j = rb.j;
		
		res.energy = 380 + e.energy + min(dli_energy(innerStem,innerStem), dl_energy(e.firstStem, e.firstStem)) + min(dri_energy(innerStem,innerStem), dr_energy(e.lastStem, e.lastStem)) + sr_energy(res.firstStem,res.firstStem) + termaupenalty(innerStem,innerStem);
		res.lastStem = res.firstStem;
		res.subword = res.firstStem;
		
		return res;
	}

	mfeanswer_v2 mldladr(Subsequence llb,Subsequence lb,Subsequence dl,mfeanswer_v2 e,Subsequence dr,Subsequence rb,Subsequence rrb) {
		mfeanswer_v2 res = e;
		
		res.firstStem.seq = llb.seq;
		res.firstStem.i = llb.i;
		res.firstStem.j = rrb.j;
		
		Subsequence innerStem;
		innerStem.seq = lb.seq;
		innerStem.i = lb.i;
		innerStem.j = rb.j;
		
		res.energy = 380 + e.energy + dli_energy(innerStem,innerStem) + min(dri_energy(innerStem,innerStem), dr_energy(e.lastStem,e.lastStem)) + sr_energy(res.firstStem,res.firstStem) + termaupenalty(innerStem,innerStem);
		res.lastStem = res.firstStem;
		res.subword = res.firstStem;
		
		return res;
	}

	mfeanswer_v2 mladldr(Subsequence llb,Subsequence lb,Subsequence dl,mfeanswer_v2 e,Subsequence dr,Subsequence rb,Subsequence rrb) {
		mfeanswer_v2 res = e;
		
		res.firstStem.seq = llb.seq;
		res.firstStem.i = llb.i;
		res.firstStem.j = rrb.j;
		
		Subsequence innerStem;
		innerStem.seq = lb.seq;
		innerStem.i = lb.i;
		innerStem.j = rb.j;
		
		res.energy = 380 + e.energy + min(dli_energy(innerStem,innerStem), dl_energy(e.firstStem, e.firstStem)) + dri_energy(innerStem,innerStem) + sr_energy(res.firstStem,res.firstStem) + termaupenalty(innerStem,innerStem);
		res.lastStem = res.firstStem;
		res.subword = res.firstStem;
		
		return res;
	}

	mfeanswer_v2 mldl(Subsequence llb,Subsequence lb,Subsequence dl,mfeanswer_v2 e,Subsequence rb,Subsequence rrb) {
		mfeanswer_v2 res = e;
		
		res.firstStem.seq = llb.seq;
		res.firstStem.i = llb.i;
		res.firstStem.j = rrb.j;
		
		Subsequence innerStem;
		innerStem.seq = lb.seq;
		innerStem.i = lb.i;
		innerStem.j = rb.j;
		
		res.energy = 380 + e.energy + dli_energy(innerStem,innerStem) + sr_energy(res.firstStem,res.firstStem) + termaupenalty(innerStem,innerStem);
		res.lastStem = res.firstStem;
		res.subword = res.firstStem;
		
		return res;
	}

	mfeanswer_v2 mladl(Subsequence llb,Subsequence lb,Subsequence dl,mfeanswer_v2 e,Subsequence rb,Subsequence rrb) {
		mfeanswer_v2 res = e;
		
		res.firstStem.seq = llb.seq;
		res.firstStem.i = llb.i;
		res.firstStem.j = rrb.j;
		
		Subsequence innerStem;
		innerStem.seq = lb.seq;
		innerStem.i = lb.i;
		innerStem.j = rb.j;
		
		res.energy = 380 + e.energy + min(dli_energy(innerStem,innerStem), dl_energy(e.firstStem, e.firstStem)) + sr_energy(res.firstStem,res.firstStem) + termaupenalty(innerStem,innerStem);
		res.lastStem = res.firstStem;
		res.subword = res.firstStem;
		
		return res;
	}

	mfeanswer_v2 addss(mfeanswer_v2 e,Subsequence rb) {
		mfeanswer_v2 res = e;
		
		res.energy = e.energy + ss_energy(rb);
		res.subword.j = rb.j;
		
		return res;
	}

	mfeanswer_v2 ssadd(Subsequence lb,mfeanswer_v2 e) {
		mfeanswer_v2 res = e;
		
		res.energy = 40 + e.energy + ss_energy(lb);
		res.subword.i = lb.i;
		
		return res;
	}

	mfeanswer_v2 trafo(mfeanswer_v2 e) {
		return e;
	}

	mfeanswer_v2 incl(mfeanswer_v2 e) {
		mfeanswer_v2 res = e;
		
		res.energy = 40 + e.energy;
		
		return res;
	}

	mfeanswer_v2 combine(mfeanswer_v2 le,mfeanswer_v2 re) {
		mfeanswer_v2 res = le;
		
		res.energy = le.energy + re.energy;
		res.lastStem = re.lastStem;
		res.subword.j = re.subword.j;
		
		return res;
	}

	mfeanswer_v2 acomb(mfeanswer_v2 le,Subsequence b,mfeanswer_v2 re) {
		mfeanswer_v2 res = le;
		
		res.energy = le.energy + re.energy + min(dr_energy(le.lastStem, le.lastStem), dl_energy(re.firstStem, re.firstStem));
		res.lastStem = re.lastStem;
		res.subword.j = re.subword.j;
		
		return res;
	}

	choice [mfeanswer_v2] h([mfeanswer_v2] i) {
		return list(minimum(i));
	}
}
