# Supplementary material for: Lost in folding space? Comparing four variants of the thermodynamic model for RNA secondary structure prediction
Source: BMC Bioinformatics. 2011 Nov 3;12:429. doi: 10.1186/1471-2105-12-429 (PMC3293930; doi:10.1186/1471-2105-12-429)
Supplement: Additional file 3 — Source Code of all models. The archive "fold-grammars.tgz" hold source code for all four models (NoDangle, OverDangle, MicroState and MacroState) in the Advanced Dynamic Programming language Bellman's GAP. Please see the enclosed readme file for further instructions on how to compile binaries. [file 1471-2105-12-429-S3.TGZ › fold-grammars/Algebras/alg_mfe.gap]

algebra alg_mfe implements sig_foldrna(alphabet = char, answer = int) {
  int sadd(Subsequence lb, int x) {
    return x;
  }
  int cadd(int x, int y) {
    return x + y;
  }
  int edl(Subsequence llb, int x, Subsequence rrb) {
    Subsequence stem;
    stem.seq = llb.seq;
    stem.i = llb.i+1;
    stem.j = rrb.j;
    return x + termaupenalty(stem, stem) + dl_energy(stem, stem);
  }
  int edr(Subsequence llb, int x, Subsequence rrb) {
    Subsequence stem;
    stem.seq = llb.seq;
    stem.i = llb.i;
    stem.j = rrb.j-1;
    return x + termaupenalty(stem, stem) +                         dr_energy(stem, stem);
  }
  int edlr(Subsequence llb, int x, Subsequence rrb) {
    Subsequence stem;
    stem.seq = llb.seq;
    stem.i = llb.i+1;
    stem.j = rrb.j-1;
    return x + termaupenalty(stem, stem) + dl_energy(stem, stem) + dr_energy(stem, stem);
  }
  int drem(Subsequence llb, int x, Subsequence rrb) {
    return x + termaupenalty(llb, rrb);
  }
  int sr(Subsequence llb, int x, Subsequence rrb) {
    return x + sr_energy(llb, rrb);
  }
  int hl(Subsequence llb, Subsequence lb, Subsequence r, Subsequence rb, Subsequence rrb) {
    return     sr_energy(llb, rrb) + hl_energy(lb, rb);
  }
  int bl(Subsequence llb, Subsequence lb, Subsequence lr, int x, Subsequence rb, Subsequence rrb) {
    return x + sr_energy(llb, rrb) + bl_energy(lb, lr, rb);
  }
  int br(Subsequence llb, Subsequence lb, int x, Subsequence rr, Subsequence rb, Subsequence rrb) {
    return x + sr_energy(llb, rrb) + br_energy(lb, rr, rb);
  }
  int il(Subsequence llb, Subsequence lb, Subsequence lr, int x, Subsequence rr, Subsequence rb, Subsequence rrb) {
    return x + sr_energy(llb, rrb) + il_energy(lr, rr);
  }
  int mldl(Subsequence llb, Subsequence lb, Subsequence dl, int x, Subsequence rb, Subsequence rrb) {
    return x + sr_energy(llb, rrb) + 380 + termaupenalty(lb, rb) + dli_energy(lb, rb);
  }
  int mldr(Subsequence llb, Subsequence lb, int x, Subsequence dr, Subsequence rb, Subsequence rrb) {
    return x + sr_energy(llb, rrb) + 380 + termaupenalty(lb, rb) +                      dri_energy(lb, rb);
  }
  int mldlr(Subsequence llb, Subsequence lb, Subsequence dl, int x, Subsequence dr, Subsequence rb, Subsequence rrb) {
    return x + sr_energy(llb, rrb) + 380 + termaupenalty(lb, rb) + dli_energy(lb, rb) + dri_energy(lb, rb);
  }
  int ml(Subsequence llb, Subsequence lb, int x, Subsequence rb, Subsequence rrb) {
    return x + sr_energy(llb, rrb) + 380 + termaupenalty(lb, rb);
  }
  int incl(int x) {
    return x + 40;
  }
  int addss(int x, Subsequence r) {
    return x + ss_energy(r);
  }
  int nil(Subsequence n) {
    return 0;
  }
  choice [int] h([int] i) {
    return list(minimum(i));
  }
  
  //functions only used with the macrostates grammar. Since with macrostates we need a more complex answer type, we provide a special MFE algebra for macrostates and leave these functions empty here.
  int acomb(int le,Subsequence b,int re) {return 0;}
  int combine(int le,int re) {return 0;}
  int trafo(int e) {return 0;}
  int ssadd(Subsequence lb,int e) {return 0;}
  int mladl(Subsequence llb,Subsequence lb,Subsequence dl,int e,Subsequence rb,Subsequence rrb) {return 0;}
  int mladldr(Subsequence llb,Subsequence lb,Subsequence dl,int e,Subsequence dr,Subsequence rb,Subsequence rrb) {return 0;}
  int mldladr(Subsequence llb,Subsequence lb,Subsequence dl,int e,Subsequence dr,Subsequence rb,Subsequence rrb) {return 0;}
  int mladlr(Subsequence llb,Subsequence lb,Subsequence dl,int e,Subsequence dr,Subsequence rb,Subsequence rrb) {return 0;}
  int mladr(Subsequence llb,Subsequence lb,int e,Subsequence dr,Subsequence rb,Subsequence rrb) {return 0;}
  int ambd_Pr(int le,Subsequence b,int re) {return 0;}
  int ambd(int le,Subsequence b,int re) {return 0;}
  int cadd_Pr_Pr_Pr(int le,int re) {return 0;}
  int cadd_Pr_Pr(int le,int re) {return 0;}
  int cadd_Pr(int le,int re) {return 0;}

}
