# Supplementary material for: Lost in folding space? Comparing four variants of the thermodynamic model for RNA secondary structure prediction
Source: BMC Bioinformatics. 2011 Nov 3;12:429. doi: 10.1186/1471-2105-12-429 (PMC3293930; doi:10.1186/1471-2105-12-429)
Supplement: Additional file 3 — Source Code of all models. The archive "fold-grammars.tgz" hold source code for all four models (NoDangle, OverDangle, MicroState and MacroState) in the Advanced Dynamic Programming language Bellman's GAP. Please see the enclosed readme file for further instructions on how to compile binaries. [file 1471-2105-12-429-S3.TGZ › fold-grammars/Algebras/alg_hishapes.gap]

//Helix center algebras as defined by Jiabin Huang (Freiburg)
algebra alg_hishape_h implements sig_foldrna(alphabet = char, answer = Rope) {
	Rope sadd(Subsequence b,Rope e) {
		Rope emptyShape;
		Rope res;
		
		if (e == emptyShape) {
			append(res, '_');
			append(res, e);
			return res;
		} else {
			return e;
		}
	}

	Rope cadd(Rope le,Rope re) {	
		if (re == "_") {
			return le;
		} else {
			return le + re;
		}
	}

	Rope cadd_Pr(Rope le,Rope re) {
		Rope res;
		append(res, le);
		append(res, re);
		return res;
	}

	Rope cadd_Pr_Pr(Rope le,Rope re) {
		if (re == "_") {
			return le;
		} else {
			return le + re;
		}
	}

	Rope cadd_Pr_Pr_Pr(Rope le,Rope re) {
		Rope res;
		append(res, le);
		append(res, re);
		return res;
	}

	Rope ambd(Rope le,Subsequence b,Rope re) {
		Rope res;
		append(res, le);
		append(res, re);
		return res;
	}

	Rope ambd_Pr(Rope le,Subsequence b,Rope re) {
		Rope res;
		append(res, le);
		append(res, re);
		return res;
	}

	Rope nil(Subsequence loc) {
		Rope r;
		return r;
	}

	Rope edl(Subsequence lb,Rope e, Subsequence rloc) {
		return e;
	}

	Rope edr(Subsequence lloc, Rope e,Subsequence rb) {
		return e;
	}

	Rope edlr(Subsequence lb,Rope e,Subsequence rb) {
		return e;
	}

	Rope drem(Subsequence lloc, Rope e, Subsequence rloc) {
		return e;
	}

	Rope sr(Subsequence lb,Rope e,Subsequence rb) {
		return e;
	}

	Rope hl(Subsequence llb,Subsequence lb,Subsequence region,Subsequence rb,Subsequence rrb) {
		Rope res;
		int pos;
		pos = (lb.i+rb.j+1)/2;
		if ( pos*2 > lb.i+rb.j+1 ) pos = pos - 1;  
		append(res, pos);
		if ( pos*2 != lb.i+rb.j+1 ) append(res, ".5", 2);
		append(res, ',');
		return res;
	}

	Rope bl(Subsequence llb,Subsequence lb,Subsequence lregion,Rope e,Subsequence rb,Subsequence rrb) {
		return e;
	}

	Rope br(Subsequence llb,Subsequence lb,Rope e,Subsequence rregion,Subsequence rb,Subsequence rrb) {
		return e;
	}

	Rope il(Subsequence llb,Subsequence lb,Subsequence lregion,Rope e,Subsequence rregion,Subsequence rb,Subsequence rrb) {
		return e;
	}

	Rope ml(Subsequence llb,Subsequence lb,Rope e,Subsequence rb,Subsequence rrb) {
        return e;
	}

	Rope mldr(Subsequence llb,Subsequence lb,Rope e,Subsequence dr,Subsequence rb,Subsequence rrb) {
        return e;
	}

	Rope mladr(Subsequence llb,Subsequence lb,Rope e,Subsequence dr,Subsequence rb,Subsequence rrb) {
        return e;
	}

	Rope mldlr(Subsequence llb,Subsequence lb,Subsequence dl,Rope e,Subsequence dr,Subsequence rb,Subsequence rrb) {
        return e;
	}

	Rope mladlr(Subsequence llb,Subsequence lb,Subsequence dl,Rope e,Subsequence dr,Subsequence rb,Subsequence rrb) {
        return e;
	}

	Rope mldladr(Subsequence llb,Subsequence lb,Subsequence dl,Rope e,Subsequence dr,Subsequence rb,Subsequence rrb) {
        return e;
	}

	Rope mladldr(Subsequence llb,Subsequence lb,Subsequence dl,Rope e,Subsequence dr,Subsequence rb,Subsequence rrb) {
        return e;
	}

	Rope mldl(Subsequence llb,Subsequence lb,Subsequence dl,Rope e,Subsequence rb,Subsequence rrb) {
        return e;
	}

	Rope mladl(Subsequence llb,Subsequence lb,Subsequence dl,Rope e,Subsequence rb,Subsequence rrb) {
	    return e;
	}

	Rope addss(Rope e,Subsequence rb) {
		return e;
	}

	Rope ssadd(Subsequence lb,Rope e) {
		return e;
	}

	Rope trafo(Rope e) {
		return e;
	}

	Rope incl(Rope e) {
		return e;
	}

	Rope combine(Rope le,Rope re) {
		Rope res;
		append(res, le);
		append(res, re);
		return res;
	}

	Rope acomb(Rope le,Subsequence b,Rope re) {
		Rope res;
		append(res, le);
		append(res, re);
		return res;
	}

	choice [Rope] h([Rope] i) {
		return unique(i);
	}
}

algebra alg_hishape_m extends alg_hishape_h {
	Rope ml(Subsequence llb,Subsequence lb,Rope e,Subsequence rb,Subsequence rrb) {
		Rope res;       
		append(res, e);
		int pos;
		pos = (lb.i+rb.j+1)/2;
		if ( pos*2 > lb.i+rb.j+1 ) pos = pos - 1;  
		append(res, pos);
		if ( pos*2 != lb.i+rb.j+1 ) append(res, ".5", 2);
		append(res, 'm');
		append(res, ',');
		return res;
	}

	Rope mldr(Subsequence llb,Subsequence lb,Rope e,Subsequence dr,Subsequence rb,Subsequence rrb) {
		Rope res;
		append(res, e);
		int pos;
		pos = (lb.i+rb.j+1)/2;
		if ( pos*2 > lb.i+rb.j+1 ) pos = pos - 1;  
		append(res, pos);
		if ( pos*2 != lb.i+rb.j+1 ) append(res, ".5", 2);
		append(res, 'm');
		append(res, ',');
		return res;
	}

	Rope mladr(Subsequence llb,Subsequence lb,Rope e,Subsequence dr,Subsequence rb,Subsequence rrb) {
		Rope res;
		append(res, e);
		int pos;
		pos = (lb.i+rb.j+1)/2;
		if ( pos*2 > lb.i+rb.j+1 ) pos = pos - 1;  
		append(res, pos);
		if ( pos*2 != lb.i+rb.j+1 ) append(res, ".5", 2);
		append(res, 'm');
		append(res, ',');
		return res;
	}

	Rope mldlr(Subsequence llb,Subsequence lb,Subsequence dl,Rope e,Subsequence dr,Subsequence rb,Subsequence rrb) {
		Rope res;
		append(res, e);
		int pos;
		pos = (lb.i+rb.j+1)/2;
		if ( pos*2 > lb.i+rb.j+1 ) pos = pos - 1;  
		append(res, pos);
		if ( pos*2 != lb.i+rb.j+1 ) append(res, ".5", 2);
		append(res, 'm');
		append(res, ',');
		return res;
	}

	Rope mladlr(Subsequence llb,Subsequence lb,Subsequence dl,Rope e,Subsequence dr,Subsequence rb,Subsequence rrb) {
		Rope res;
		append(res,e);
		int pos;
		pos = (lb.i+rb.j+1)/2;
		if ( pos*2 > lb.i+rb.j+1 ) pos = pos - 1;  
		append(res, pos);
		if ( pos*2 != lb.i+rb.j+1 ) append(res, ".5", 2);
		append(res, 'm');
		append(res, ',');
		return res;
	}

	Rope mldladr(Subsequence llb,Subsequence lb,Subsequence dl,Rope e,Subsequence dr,Subsequence rb,Subsequence rrb) {
		Rope res;
		append(res, e);
		int pos;
		pos = (lb.i+rb.j+1)/2;
		if ( pos*2 > lb.i+rb.j+1 ) pos = pos - 1;  
		append(res, pos);
		if ( pos*2 != lb.i+rb.j+1 ) append(res, ".5", 2);
		append(res, 'm');
		append(res, ',');
		return res;
	}

	Rope mladldr(Subsequence llb,Subsequence lb,Subsequence dl,Rope e,Subsequence dr,Subsequence rb,Subsequence rrb) {
		Rope res;
		append(res, e);
		int pos;
		pos = (lb.i+rb.j+1)/2;
		if ( pos*2 > lb.i+rb.j+1 ) pos = pos - 1;  
		append(res, pos);
		if ( pos*2 != lb.i+rb.j+1 ) append(res, ".5", 2);
		append(res, 'm');
		append(res, ',');
		return res;
	}

	Rope mldl(Subsequence llb,Subsequence lb,Subsequence dl,Rope e,Subsequence rb,Subsequence rrb) {
		Rope res;
		append(res,e);
		int pos;
		pos = (lb.i+rb.j+1)/2;
		if ( pos*2 > lb.i+rb.j+1 ) pos = pos - 1;  
		append(res, pos);
		if ( pos*2 != lb.i+rb.j+1 ) append(res, ".5", 2);
		append(res, 'm');
		append(res, ',');
		return res;
	}

	Rope mladl(Subsequence llb,Subsequence lb,Subsequence dl,Rope e,Subsequence rb,Subsequence rrb) {
		Rope res;
		append(res, e);
		int pos;
		pos = (lb.i+rb.j+1)/2;
		if ( pos*2 > lb.i+rb.j+1 ) pos = pos - 1;  
		append(res, pos);
		if ( pos*2 != lb.i+rb.j+1 ) append(res, ".5", 2);
		append(res, 'm');
		append(res, ',');
		return res;
	}
}

algebra alg_hishape_b extends alg_hishape_m {
	Rope bl(Subsequence llb,Subsequence lb,Subsequence lregion,Rope e,Subsequence rb,Subsequence rrb) {
		Rope res;
		append(res, e);
		int pos;
		pos = (lb.i+rb.j+1)/2;
		if ( pos*2 > lb.i+rb.j+1 ) pos = pos - 1;  
		append(res, pos);
		if ( pos*2 != lb.i+rb.j+1 ) append(res, ".5", 2);
		append(res, 'b');
		append(res, ',');
		return res;		
	}
	
	Rope br(Subsequence llb,Subsequence lb,Rope e,Subsequence rregion,Subsequence rb,Subsequence rrb) {
		Rope res;
		append(res, e);
		int pos;
		pos = (lb.i+rb.j+1)/2;
		if ( pos*2 > lb.i+rb.j+1 ) pos = pos - 1;  
		append(res, pos);
		if ( pos*2 != lb.i+rb.j+1 ) append(res, ".5", 2);
		append(res, 'b');
		append(res, ',');
		return res;		
	}

	Rope il(Subsequence llb,Subsequence lb,Subsequence lregion,Rope e,Subsequence rregion,Subsequence rb,Subsequence rrb) {
		Rope res;
		append(res, e);
		int pos;
		pos = (lb.i+rb.j+1)/2;
		if ( pos*2 > lb.i+rb.j+1 ) pos = pos - 1;  
		append(res, pos);
		if ( pos*2 != lb.i+rb.j+1 ) append(res, ".5", 2);
		append(res, 'b');
		append(res, ',');
		return res;		
	}
}
