# Supplementary material for: Lost in folding space? Comparing four variants of the thermodynamic model for RNA secondary structure prediction
Source: BMC Bioinformatics. 2011 Nov 3;12:429. doi: 10.1186/1471-2105-12-429 (PMC3293930; doi:10.1186/1471-2105-12-429)
Supplement: Additional file 3 — Source Code of all models. The archive "fold-grammars.tgz" hold source code for all four models (NoDangle, OverDangle, MicroState and MacroState) in the Advanced Dynamic Programming language Bellman's GAP. Please see the enclosed readme file for further instructions on how to compile binaries. [file 1471-2105-12-429-S3.TGZ › fold-grammars/Algebras/alg_shapes.gap]

algebra alg_shape5 implements sig_foldrna(alphabet = char, answer = shape_t) {
	shape_t sadd(Subsequence b, shape_t e) {
		shape_t emptyShape;
		
		if (e == emptyShape) {
			return '_' + e;
		} else {
			return e;
		}
	}

	shape_t cadd(shape_t le,shape_t re) {
		if (re == '_') {
			return le;
		} else {
			return le + re;
		}
	}

	shape_t cadd_Pr(shape_t le,shape_t re) {
		return le + re;
	}

	shape_t cadd_Pr_Pr(shape_t le,shape_t re) {
		if (re == '_') {
			return le;
		} else {
			return le + re;
		}
	}

	shape_t cadd_Pr_Pr_Pr(shape_t le,shape_t re) {
		return le + re;
	}

	shape_t ambd(shape_t le,Subsequence b,shape_t re) {
		return le + re;
	}

	shape_t ambd_Pr(shape_t le,Subsequence b,shape_t re) {
		return le + re;
	}

	shape_t nil(Subsequence loc) {
		shape_t r;
		return r;
	}

	shape_t edl(Subsequence lb,shape_t e, Subsequence rloc) {
		return e;
	}

	shape_t edr(Subsequence lloc, shape_t e,Subsequence rb) {
		return e;
	}

	shape_t edlr(Subsequence lb,shape_t e,Subsequence rb) {
		return e;
	}

	shape_t drem(Subsequence lloc, shape_t e, Subsequence rloc) {
		return e;
	}

	shape_t sr(Subsequence lb,shape_t e,Subsequence rb) {
		return e;
	}

	shape_t hl(Subsequence llb,Subsequence lb,Subsequence region,Subsequence rb,Subsequence rrb) {
		return shape_t('[') + ']';
	}


	shape_t bl(Subsequence llb,Subsequence lb,Subsequence lregion,shape_t e,Subsequence rb,Subsequence rrb) {
		return e;
	}

	shape_t br(Subsequence llb,Subsequence lb,shape_t e,Subsequence rregion,Subsequence rb,Subsequence rrb) {
		return e;
	}

	shape_t il(Subsequence llb,Subsequence lb,Subsequence lregion,shape_t e,Subsequence rregion,Subsequence rb,Subsequence rrb) {
		return e;
	}

	shape_t ml(Subsequence llb,Subsequence lb,shape_t e,Subsequence rb,Subsequence rrb) {
		return '[' + e + ']';
	}

	shape_t mldr(Subsequence llb,Subsequence lb,shape_t e,Subsequence dr,Subsequence rb,Subsequence rrb) {
		return '[' + e + ']';
	}

	shape_t mladr(Subsequence llb,Subsequence lb,shape_t e,Subsequence dr,Subsequence rb,Subsequence rrb) {
		return '[' + e+ ']';
	}

	shape_t mldlr(Subsequence llb,Subsequence lb,Subsequence dl,shape_t e,Subsequence dr,Subsequence rb,Subsequence rrb) {
		return '[' + e+ ']';
	}

	shape_t mladlr(Subsequence llb,Subsequence lb,Subsequence dl,shape_t e,Subsequence dr,Subsequence rb,Subsequence rrb) {
		return '[' + e+ ']';
	}

	shape_t mldladr(Subsequence llb,Subsequence lb,Subsequence dl,shape_t e,Subsequence dr,Subsequence rb,Subsequence rrb) {
		return '[' + e+ ']';
	}

	shape_t mladldr(Subsequence llb,Subsequence lb,Subsequence dl,shape_t e,Subsequence dr,Subsequence rb,Subsequence rrb) {
		return '[' + e+ ']';
	}

	shape_t mldl(Subsequence llb,Subsequence lb,Subsequence dl,shape_t e,Subsequence rb,Subsequence rrb) {
		return '[' + e+ ']';
	}

	shape_t mladl(Subsequence llb,Subsequence lb,Subsequence dl,shape_t e,Subsequence rb,Subsequence rrb) {
		return '[' + e+ ']';
	}

	shape_t addss(shape_t e,Subsequence rb) {
		return e;
	}

	shape_t ssadd(Subsequence lb,shape_t e) {
		return e;
	}

	shape_t trafo(shape_t e) {
		return e;
	}

	shape_t incl(shape_t e) {
		return e;
	}

	shape_t combine(shape_t le,shape_t re) {
		return le + re;
	}

	shape_t acomb(shape_t le,Subsequence b,shape_t re) {
		return le + re;
	}

	choice [shape_t] h([shape_t] i) {
		return unique(i);
	}
}

algebra alg_shape4 extends alg_shape5 {
	shape_t il(Subsequence llb,Subsequence lb,Subsequence lregion,shape_t e,Subsequence rregion,Subsequence rb,Subsequence rrb) {
		return shape_t('[') + e + ']';
	}
}

algebra alg_shape3 extends alg_shape5 {
	shape_t bl(Subsequence llb,Subsequence lb,Subsequence lregion,shape_t e,Subsequence rb,Subsequence rrb) {
		return shape_t('[') + e + ']';
	}

	shape_t br(Subsequence llb,Subsequence lb,shape_t e,Subsequence rregion,Subsequence rb,Subsequence rrb) {
		return '[' + e + ']';
	}
	
	shape_t il(Subsequence llb,Subsequence lb,Subsequence lregion,shape_t e,Subsequence rregion,Subsequence rb,Subsequence rrb) {
		return shape_t('[') + e + ']';
	}
}

algebra alg_shape2 extends alg_shape5 {
	shape_t bl(Subsequence llb,Subsequence lb,Subsequence lregion,shape_t e,Subsequence rb,Subsequence rrb) {
		return shape_t('[') + '_' + e + ']';
	}

	shape_t br(Subsequence llb,Subsequence lb,shape_t e,Subsequence rregion,Subsequence rb,Subsequence rrb) {
		return '[' + e + '_' + ']';
	}

	shape_t il(Subsequence llb,Subsequence lb,Subsequence lregion,shape_t e,Subsequence rregion,Subsequence rb,Subsequence rrb) {
		return shape_t('[') + '_' + e + '_' + ']';
	}
}

algebra alg_shape1 extends alg_shape5 {
	shape_t sadd(Subsequence b, shape_t e) {
		if (front(e) == '_') {
			return e;
		} else {
			return '_' + e;
		}
	}

	shape_t cadd(shape_t x, shape_t y) {
		if (back(x) == '_' && front(y) == '_') {
			return x + tail(y);
		} else {
			return x + y; //not possible in macrostates, because there y has always a at least a single unpaired base at its left
		}
	}
	shape_t cadd_Pr_Pr(shape_t le,shape_t re) {
		return le + tail(re);
	}

	shape_t ambd(shape_t le,Subsequence b,shape_t re) {
		return le + '_' + re;
	}

	shape_t ambd_Pr(shape_t le,Subsequence b,shape_t re) {
		return le + '_' + re;
	}

	shape_t edl(Subsequence lb,shape_t e, Subsequence rloc) {
		return '_' + e;
	}

	shape_t edr(Subsequence lloc, shape_t e,Subsequence rb) {
		return e + '_';
	}

	shape_t edlr(Subsequence lb,shape_t e,Subsequence rb) {
		return '_' + e + '_';
	}

	shape_t bl(Subsequence llb,Subsequence lb,Subsequence lregion,shape_t e,Subsequence rb,Subsequence rrb) {
		return shape_t('[') + '_' + e + ']';
	}

	shape_t br(Subsequence llb,Subsequence lb,shape_t e,Subsequence rregion,Subsequence rb,Subsequence rrb) {
		return '[' + e + '_' + ']';
	}

	shape_t il(Subsequence llb,Subsequence lb,Subsequence lregion,shape_t e,Subsequence rregion,Subsequence rb,Subsequence rrb) {
		return shape_t('[') + '_' + e + '_' + ']';
	}

	shape_t mladr(Subsequence llb,Subsequence lb,shape_t e,Subsequence dr,Subsequence rb,Subsequence rrb) {
		return '[' + e + '_' + ']';
	}

	shape_t mldr(Subsequence llb,Subsequence lb,shape_t e,Subsequence dr,Subsequence rb,Subsequence rrb) {
		if (back(e) == '_') {
			return shape_t('[') + e + shape_t(']');
		} else {
			return shape_t('[') + e + shape_t('_') + shape_t(']'); //cannot happen in macrostates, because this is handled in the mladr case
		}
	}

	shape_t mladlr(Subsequence llb,Subsequence lb,Subsequence dl,shape_t e,Subsequence dr,Subsequence rb,Subsequence rrb) {
		return shape_t('[') + '_' + e + '_' + ']';
	}

	shape_t mldladr(Subsequence llb,Subsequence lb,Subsequence dl,shape_t e,Subsequence dr,Subsequence rb,Subsequence rrb) {
		return '[' + e + '_' + ']';
	}

	shape_t mladldr(Subsequence llb,Subsequence lb,Subsequence dl,shape_t e,Subsequence dr,Subsequence rb,Subsequence rrb) {
		return shape_t('[') + '_' + e + ']';
	}

	shape_t mldl(Subsequence llb,Subsequence lb,Subsequence dl,shape_t e,Subsequence rb,Subsequence rrb) {
		if (front(e) == '_') {
		  return shape_t('[') + e + shape_t(']');
		} else {
		  return shape_t('[') + shape_t('_') + e + shape_t(']'); //cannot happen in macrostates, because this is handled in the mladl case
		}
	}

	shape_t mladl(Subsequence llb,Subsequence lb,Subsequence dl,shape_t e,Subsequence rb,Subsequence rrb) {
		return shape_t('[') + '_' + e + ']';
	}

	shape_t mldlr(Subsequence llb,Subsequence lb,Subsequence dl,shape_t x,Subsequence dr,Subsequence rb,Subsequence rrb) {
		shape_t res;
		if (front(x) == '_') {
			res = x;
		} else {
			res = shape_t('_') + x; //cannot happen in macrostates
		}
		if (back(res) == '_') {
			//res = x;
			res = res; //GAP does not allow to have an empty block :-/
		} else {
			res = res + shape_t('_'); //cannot happen in macrostates
		}
		return shape_t('[') + res + shape_t(']');
	}
	
	shape_t combine(shape_t le,shape_t re) {
		if (back(le) == '_' && front(re) == '_') {
			return le + tail(re);
		} else {
			return le + re;
		}
	}

	shape_t acomb(shape_t le,Subsequence b,shape_t re) {
		return le + '_' + re;
	}
	
	shape_t addss(shape_t x,Subsequence rb) {
		if (back(x) == '_') {
			return x;
		} else {
			return x + shape_t('_'); //cannot happen in macrostates, because we know that x has at least one unpaired base and thus we already have the '_'
		}
	}

}
