# Supplementary material for: Lost in folding space? Comparing four variants of the thermodynamic model for RNA secondary structure prediction
Source: BMC Bioinformatics. 2011 Nov 3;12:429. doi: 10.1186/1471-2105-12-429 (PMC3293930; doi:10.1186/1471-2105-12-429)
Supplement: Additional file 3 — Source Code of all models. The archive "fold-grammars.tgz" hold source code for all four models (NoDangle, OverDangle, MicroState and MacroState) in the Advanced Dynamic Programming language Bellman's GAP. Please see the enclosed readme file for further instructions on how to compile binaries. [file 1471-2105-12-429-S3.TGZ › fold-grammars/Signatures/sig_foldrna.gap]

signature sig_foldrna(alphabet,answer) {
	answer sadd(Subsequence,answer);
	answer cadd(answer,answer);
	answer cadd_Pr(answer,answer);
	answer cadd_Pr_Pr(answer,answer);
	answer cadd_Pr_Pr_Pr(answer,answer);
	answer ambd(answer,Subsequence,answer);
	answer ambd_Pr(answer,Subsequence,answer);
	answer nil(Subsequence);
	answer edl(Subsequence,answer,Subsequence);
	answer edr(Subsequence,answer,Subsequence);
	answer edlr(Subsequence,answer,Subsequence);
	answer drem(Subsequence,answer,Subsequence);
	answer sr(Subsequence,answer,Subsequence);
	answer hl(Subsequence,Subsequence,Subsequence,Subsequence,Subsequence);
	answer bl(Subsequence, Subsequence, Subsequence, answer, Subsequence, Subsequence);
	answer br(Subsequence, Subsequence, answer, Subsequence, Subsequence, Subsequence);
	answer il(Subsequence, Subsequence, Subsequence, answer, Subsequence, Subsequence, Subsequence);
	answer ml(Subsequence,Subsequence,answer,Subsequence,Subsequence);
	answer mldr(Subsequence,Subsequence,answer,Subsequence,Subsequence,Subsequence);
	answer mladr(Subsequence,Subsequence,answer,Subsequence,Subsequence,Subsequence);
	answer mldlr(Subsequence,Subsequence,Subsequence,answer,Subsequence,Subsequence,Subsequence);
	answer mladlr(Subsequence,Subsequence,Subsequence,answer,Subsequence,Subsequence,Subsequence);
	answer mldladr(Subsequence,Subsequence,Subsequence,answer,Subsequence,Subsequence,Subsequence);
	answer mladldr(Subsequence,Subsequence,Subsequence,answer,Subsequence,Subsequence,Subsequence);
	answer mldl(Subsequence,Subsequence,Subsequence,answer,Subsequence,Subsequence);
	answer mladl(Subsequence,Subsequence,Subsequence,answer,Subsequence,Subsequence);
	answer addss(answer,Subsequence);
	answer ssadd(Subsequence,answer);
	answer trafo(answer);
	answer incl(answer);
	answer combine(answer,answer);
	answer acomb(answer,Subsequence,answer);
	choice [answer] h([answer]);
}
