# Supplementary material for: Lost in folding space? Comparing four variants of the thermodynamic model for RNA secondary structure prediction
Source: BMC Bioinformatics. 2011 Nov 3;12:429. doi: 10.1186/1471-2105-12-429 (PMC3293930; doi:10.1186/1471-2105-12-429)
Supplement: Additional file 3 — Source Code of all models. The archive "fold-grammars.tgz" hold source code for all four models (NoDangle, OverDangle, MicroState and MacroState) in the Advanced Dynamic Programming language Bellman's GAP. Please see the enclosed readme file for further instructions on how to compile binaries. [file 1471-2105-12-429-S3.TGZ › fold-grammars/pfunc_answer_macrostate.hh]

#ifndef PFUNC_ANSWER_MACROSTATE
#define PFUNC_ANSWER_MACROSTATE

	struct pftuple{
		double q1;
		double q2;
		double q3;
		double q4;
		
		pftuple()
                  : 
			q1(0.0),
			q2(0.0),
			q3(0.0),
			q4(0.0)
                {
		}

		pftuple(double a, double b, double c, double d)
                  :
			q1(a),
			q2(b),
			q3(c),
			q4(d)
                {
		}
		
		pftuple& operator+=(const pftuple &a) {
			q1 += a.q1;
			q2 += a.q2;
			q3 += a.q3;
			q4 += a.q4;
			return *this;
		}
	};
	inline std::ostream &operator<<(std::ostream &s, const pftuple &pf) {
		s << "(" << pf.q1 << ", " << pf.q2 << ", " << pf.q3 << ", " << pf.q4 << ")";
		return s;
	}

	#include "rtlib/string.hh"
	struct pfanswer{
		bool empty_;
		Subsequence firststem;
		Subsequence subword;
		pftuple pf;
		
		pfanswer() : empty_(false) {
		}
		
		pfanswer(int i) : empty_(false) {
		}
		
		pfanswer& operator+=(const pfanswer &a) {
			subword = a.subword;
			firststem = a.firststem;
			pf += a.pf;
			return *this;
		}
	};
	inline std::ostream &operator<<(std::ostream &s, const pfanswer &pfa) {
		//s << "(firststem: " << pfa.firststem << ", subword: " << pfa.subword << ", pf: "  << pfa.pf << ")";
                if (pfa.empty_)
                  s << 'E';
                else
                  s << pfa.pf.q1;
		return s;
	}
	inline void empty(pfanswer &e) {e.empty_ = true; }
	inline bool is_empty(const pfanswer &e) { return e.empty_; }
	
inline base_t wc_comp(base_t b)
{
  switch (b) {
    case A_BASE:
      return U_BASE;
    case C_BASE:
      return G_BASE;
    case G_BASE:
      return C_BASE;
    case U_BASE:
      return A_BASE;
    default:
      return N_BASE;
  }
}

inline base_t wob_comp(base_t b)
{
  switch (b) {
    case A_BASE:
      return U_BASE;
    case C_BASE:
      return G_BASE;
    case G_BASE:
      return U_BASE;
    case U_BASE:
      return G_BASE;
    default:
      return N_BASE;
  }
}
	
inline double sum_elems(const pftuple &pf)
{
  return pf.q1+pf.q2+pf.q3+pf.q4;
}

	inline double check_tuple(double qleft, const Subsequence &firststemLeft, const Subsequence &firststemRight, const Subsequence &ambiguousBase, const pftuple &qright) {
		return qleft * (qright.q1 + qright.q2) * mk_pf(min(dr_energy(firststemLeft,firststemLeft), dl_dangle_dg(base_t(ambiguousBase[ambiguousBase.i]), base_t(firststemRight[firststemRight.i]),  wc_comp(base_t(firststemRight[firststemRight.i]))))) +
		       qleft * (qright.q3 + qright.q4) * mk_pf(min(dr_energy(firststemLeft,firststemLeft), dl_dangle_dg(base_t(ambiguousBase[ambiguousBase.i]), base_t(firststemRight[firststemRight.i]), wob_comp(base_t(firststemRight[firststemRight.i])))));
	}
	
inline pftuple mult_tup(double x, const pftuple &pf)
{
  return pftuple(
      pf.q1 * x,
      pf.q2 * x,
      pf.q3 * x,
      pf.q4 * x
      );
}

inline pftuple mk_tuple(const Subsequence &stem, double x)
{
  pftuple res;

  if ((base_t(stem[stem.i]) == G_BASE && base_t(stem[stem.j-1]) == U_BASE)
      || (base_t(stem[stem.i]) == U_BASE && base_t(stem[stem.j-1]) == G_BASE)) {
    res.q4 = x;
  } else {
    res.q1 = x;
  }

  return res;
}


#ifdef USE_GSL

#include "sample.hh"

struct PfanswerToDouble
{
  double operator()(const pfanswer &pf) const
  {
    return pf.pf.q1;
  }
};

template<typename S, typename T, typename pos_int>
inline
List_Ref<std::pair<S, T>, pos_int>
sample_filter_pf(List_Ref<std::pair<S, T>, pos_int> &x)
{
  return sample_filter(x, PfanswerToDouble());
}

struct PfanswerToDoubleAll
{
  double operator()(const pfanswer &pf) const
  {
    return pf.pf.q1 + pf.pf.q2 + pf.pf.q3 + pf.pf.q4;
  }
};

template<typename S, typename T, typename pos_int>
inline
List_Ref<std::pair<S, T>, pos_int>
sample_filter_pf_all(List_Ref<std::pair<S, T>, pos_int> &x)
{
  return sample_filter(x, PfanswerToDoubleAll());
}

#endif

#endif
